# Supplementary material for: Collaboration on evidence synthesis in Africa: a network study of growing research capacity
Source: Health Res Policy Syst. 2021 Sep 19;19:126. doi: 10.1186/s12961-021-00774-2 (PMC8451124; doi:10.1186/s12961-021-00774-2)
Supplement: Supplementary file 2 — Additional file 2. Dataset. [file 12961_2021_774_MOESM2_ESM.csv]

	Article_ID	PubYear	Affiliation	Affiliation_NoAuthor	Country	Affiliation_Institution	region	whether_africa
1	1	2019	[Droz, Nina; Basmaci, Romain] Hop Louis Mourier, APHP, Serv Pediat Urgences, 178 Rue Renouillers, F-92700 Colombes, France; [Hsia, Yingfen; Sharland, Mike] St Georges Univ London, Inst Infect & Immun, Paediat Infect Dis Res Grp, London, England; [Ellis, Sally] Global Antibiot Res & Dev Partnership, Geneva, Switzerland; [Dramowski, Angela] Stellenbosch Univ, Div Paediat Infect Dis, Dept Paediat & …	Hop Louis Mourier, APHP, Serv Pediat Urgences, 178 Rue Renouillers, F-92700 Colombes, France	France	Hop Louis Mourier	Europe	0
2	1	2019		St Georges Univ London, Inst Infect & Immun, Paediat Infect Dis Res Grp, London, England	United Kingdom	St Georges Univ London	Europe	0
3	1	2019		Global Antibiot Res & Dev Partnership, Geneva, Switzerland	Switzerland	Global Antibiot Res & Dev Partnership	Europe	0
4	1	2019		Stellenbosch Univ, Div Paediat Infect Dis, Dept Paediat & Child Hlth, Fac Med & Hlth Sci, Cape Town, South Africa	South Africa	Stellenbosch Univ	Africa	1
5	1	2019		Univ Paris, INSERM, Infect Antimicrobiens Modelisat Evolut IAME, F-75018 Paris, France	France	Univ Paris	Europe	0
6	2	2019	[Swai, Joel] Benjamin Mkapa Hosp, Dept Internal Med, Dodoma City, Tanzania; [Swai, Joel; Ming, Gui] Cent S Univ, Xiangya Hosp 3, Dept Nephrol & Rheumatol, Changsha, Hunan, Peoples R China; [Hu, Zixuan] Cent S Univ, Xiangya Hosp 3, Dept Gastroenterol, Changsha, Hunan, Peoples R China; [Zhao, Xiexiong] Cent S Univ, Xiangya Hosp 3, Dept Cardiol, Changsha, Hunan, Peoples R China; [Rugambwa, Tibera] M…	Benjamin Mkapa Hosp, Dept Internal Med, Dodoma City, Tanzania	Tanzania	Benjamin Mkapa Hosp	Africa	1
7	2	2019		Cent S Univ, Xiangya Hosp 3, Dept Nephrol & Rheumatol, Changsha, Hunan, Peoples R China	China	Cent S Univ	Asia	0
8	2	2019		Cent S Univ, Xiangya Hosp 3, Dept Gastroenterol, Changsha, Hunan, Peoples R China	China	Cent S Univ	Asia	0
9	2	2019		Cent S Univ, Xiangya Hosp 3, Dept Cardiol, Changsha, Hunan, Peoples R China	China	Cent S Univ	Asia	0
10	2	2019		Mbeya Zonal Referral Hosp, Dept Obstet & Gynecol, Mbeya City, Tanzania	Tanzania	Mbeya Zonal Referral Hosp	Africa	1
11	3	2019	[Boison, Daniel; Babanyinah, Godwin Kweku; Wiabo-Asabil, Gilbert Kofi; Adinortey, Michael Buenor] Univ Cape Coast, Sch Biol Sci, Dept Biochem, Cape Coast, Ghana; [Adinortey, Cynthia Ayefoumi; Agbeko, Rosemary] Univ Cape Coast, Sch Biol Sci, Dept Mol Biol & Biotechnol, Cape Coast, Ghana; [Quasie, Olga] Ctr Plant Med Res, Mampong Akuapem, Ghana	Univ Cape Coast, Sch Biol Sci, Dept Biochem, Cape Coast, Ghana	Ghana	Univ Cape Coast	Africa	1
12	3	2019		Univ Cape Coast, Sch Biol Sci, Dept Mol Biol & Biotechnol, Cape Coast, Ghana	Ghana	Univ Cape Coast	Africa	1
13	3	2019		Ctr Plant Med Res, Mampong Akuapem, Ghana	Ghana	Ctr Plant Med Res	Africa	1
14	4	2019	[Mekonnen, Fantahun Ayenew; Lakew, Ayenew Molla; Muchie, Kindie Fentahun; Teshome, Destaw Fetene] Univ Gondar, Coll Med & Hlth Sci, Inst Publ Hlth, Dept Epidemiol & Biostat, POB 96, Gondar, Ethiopia	Univ Gondar, Coll Med & Hlth Sci, Inst Publ Hlth, Dept Epidemiol & Biostat, POB 96, Gondar, Ethiopia	Ethiopia	Univ Gondar	Africa	1
15	6	2019	[Maddocks, Stacy; Cobbing, Saul; Chetty, Verusia] Univ KwaZulu Natal, Sch Hlth Sci, Discipline Physiotherapy, Westville Campus,Private Bag X54001, ZA-4000 Durban, South Africa; [Hanass-Hancock, Jill] South African Med Res Council, 123 Jan Hofmeyer Rd, Westville, KwaZulu Natal, South Africa	Univ KwaZulu Natal, Sch Hlth Sci, Discipline Physiotherapy, Westville Campus,Private Bag X54001, ZA-4000 Durban, South Africa	South Africa	Univ KwaZulu Natal	Africa	1
16	6	2019		South African Med Res Council, 123 Jan Hofmeyer Rd, Westville, KwaZulu Natal, South Africa	South Africa	South African Med Res Council	Africa	1
17	7	2019	[Bifftu, Berhanu Boru; Tiruneh, Bewket Tadesse; Gezie, Lemma Derseh] Univ Gondar, Coll Med & Hlth Sci, Sch Nursing, Gondar, Ethiopia; [Dachew, Berihun Assefa] Univ Gondar, Coll Med & Hlth Sci, Inst Publ Hlth, Dept Epidemiol & Biostat, Gondar, Ethiopia; [Dachew, Berihun Assefa] Univ Queensland, Social Sci Res Inst, Indooroopilly, Qld 4068, Australia; [Guracho, Yonas Deressa] Bahir Dar Univ, Dept P…	Univ Gondar, Coll Med & Hlth Sci, Sch Nursing, Gondar, Ethiopia	Ethiopia	Univ Gondar	Africa	1
18	7	2019		Univ Gondar, Coll Med & Hlth Sci, Inst Publ Hlth, Dept Epidemiol & Biostat, Gondar, Ethiopia	Ethiopia	Univ Gondar	Africa	1
19	7	2019		Univ Queensland, Social Sci Res Inst, Indooroopilly, Qld 4068, Australia	Australia	Univ Queensland	Oceania	0
20	7	2019		Bahir Dar Univ, Dept Psychiat Ethiopia, Coll Med & Hlth Sci, Bahir Dar, Ethiopia	Ethiopia	Bahir Dar Univ	Africa	1
21	8	2019	[Maula, A.; Kai, J.; Weng, S.; Kendrick, D.] Univ Nottingham, Sch Med, Div Primary Care, Nottingham, England; [Woolley, A. K.; Dhalwani, N.; Khunti, K.] Univ Leicester, Leicester Diabet Res Ctr, Leicester, Leics, England; [Dhalwani, N.] Evidera, Real World Evidence, London, England; [Griffiths, F. E.] Univ Warwick, Warwick Med Sch, Div Hlth Sci, Coventry, W Midlands, England; [Griffiths, F. E.] U…	Univ Nottingham, Sch Med, Div Primary Care, Nottingham, England	United Kingdom	Univ Nottingham	Europe	0
22	8	2019		Univ Leicester, Leicester Diabet Res Ctr, Leicester, Leics, England	United Kingdom	Univ Leicester	Europe	0
23	8	2019		Evidera, Real World Evidence, London, England	United Kingdom	Evidera	Europe	0
24	8	2019		Univ Warwick, Warwick Med Sch, Div Hlth Sci, Coventry, W Midlands, England	United Kingdom	Univ Warwick	Europe	0
25	8	2019		Univ Witwatersrand, Sch Publ Hlth, Johannesburg, South Africa	South Africa	Univ Witwatersrand	Africa	1
26	9	2019	[Gebrie, Alemu; Zegeye, Abriham] Debre Markos Univ, Sch Med, Dept Biomed Sci, POB 269, Debre Markos, Ethiopia; [Alebel, Animut; Tesfaye, Bekele; Wagnew, Fasil] Debre Markos Univ, Coll Hlth Sci, Dept Nursing, Debre Markos, Ethiopia	Debre Markos Univ, Sch Med, Dept Biomed Sci, POB 269, Debre Markos, Ethiopia	Ethiopia	Debre Markos Univ	Africa	1
27	9	2019		Debre Markos Univ, Coll Hlth Sci, Dept Nursing, Debre Markos, Ethiopia	Ethiopia	Debre Markos Univ	Africa	1
28	10	2019	[Adeloye, Davies] Univ Edinburgh, Ctr Global Hlth, Usher Inst, 30 West Richmond St, Edinburgh EH8 9DX, Midlothian, Scotland; [Adeloye, Davies] RcDavies Evidence Based Med, Lagos, Nigeria; [Auta, Asa] Univ Cent Lancashire, Sch Pharm & Biomed Sci, Fylde Rd, Preston, Lancs, England; [Fawibe, Ademola] Univ Ilorin, Dept Med, Ilorin, Nigeria; [Gadanya, Muktar] Bayero Univ, Aminu Kano Teaching Hosp, Dep…	Univ Edinburgh, Ctr Global Hlth, Usher Inst, 30 West Richmond St, Edinburgh EH8 9DX, Midlothian, Scotland	United Kingdom	Univ Edinburgh	Europe	0
29	10	2019		RcDavies Evidence Based Med, Lagos, Nigeria	Nigeria	RcDavies Evidence Based Med	Africa	1
30	10	2019		Univ Cent Lancashire, Sch Pharm & Biomed Sci, Fylde Rd, Preston, Lancs, England	United Kingdom	Univ Cent Lancashire	Europe	0
31	10	2019		Univ Ilorin, Dept Med, Ilorin, Nigeria	Nigeria	Univ Ilorin	Africa	1
32	10	2019		Bayero Univ, Aminu Kano Teaching Hosp, Dept Community Med, Kano, Nigeria	Nigeria	Bayero Univ	Africa	1
33	10	2019		Fed Minist Hlth, Abuja, Nigeria	Nigeria	Fed Minist Hlth, Abuja	Africa	1
34	10	2019		WHO Nigeria Country Off, Abuja, Nigeria	Nigeria	WHO	Africa	1
35	10	2019		Int Hlth Consultancy LLC, Atlanta, GA USA	USA	Int Hlth Consultancy LLC	Americas	0
36	10	2019		Univ Penn, Perelman Sch Med, Dept Biostat Epidemiol & Informat, Philadelphia, PA 19104 USA	USA	Univ Penn	Americas	0
37	10	2019		Univ Penn, Perelman Sch Med, Palliat & Adv Illness Res PAIR Ctr, Philadelphia, PA 19104 USA	USA	Univ Penn	Americas	0
38	10	2019		Univ Ibadan, Coll Med, Ibadan, Nigeria	Nigeria	Univ Ibadan	Africa	1
39	11	2019	[Desta, Melaku; Kassie, Bekalu; Chanie, Habtamu] Debre Markos Univ, Coll Hlth Sci, Dept Midwifery, POB 269, Debre Markos, Ethiopia; [Mulugeta, Henok; Yirga, Tadesse] Debre Markos Univ, Coll Hlth Sci, Dept Nursing, Debre Markos, Ethiopia; [Temesgen, Habtamu] Debre Markos Univ, Coll Hlth Sci, Dept Nutr & Food Sci, Debre Markos, Ethiopia; [Leshargie, Cheru Tesema] Debre Markos Univ, Coll Hlth Sci, D…	Debre Markos Univ, Coll Hlth Sci, Dept Midwifery, POB 269, Debre Markos, Ethiopia	Ethiopia	Debre Markos Univ	Africa	1
40	11	2019		Debre Markos Univ, Coll Hlth Sci, Dept Nursing, Debre Markos, Ethiopia	Ethiopia	Debre Markos Univ	Africa	1
41	11	2019		Debre Markos Univ, Coll Hlth Sci, Dept Nutr & Food Sci, Debre Markos, Ethiopia	Ethiopia	Debre Markos Univ	Africa	1
42	11	2019		Debre Markos Univ, Coll Hlth Sci, Dept Publ Hlth, Debre Markos, Ethiopia	Ethiopia	Debre Markos Univ	Africa	1
43	11	2019		Debre Markos Univ, Coll Hlth Sci, Dept Biomed Sci, Debre Markos, Ethiopia	Ethiopia	Debre Markos Univ	Africa	1
44	12	2019	[Macura, Biljana; Haddaway, Neal R.; Ek, Filippa; Andersson, Karolin] Stockholm Environm Inst, Linnegatan 87D, Stockholm, Sweden; [Piniewski, Mikolaj; Ksiezniak, Marta; Osuch, Pawel] Warsaw Univ Life Sci, Dept Hydraul Engn, Nowoursynowska 166, PL-02787 Warsaw, Poland; [Haddaway, Neal R.] Univ Johannesburg, Africa Ctr Evidence, Johannesburg, South Africa; [Andersson, Karolin] Swedish Univ Agr Sci,…	Stockholm Environm Inst, Linnegatan 87D, Stockholm, Sweden	Sweden	Stockholm Environm Inst	Europe	0
45	12	2019		Warsaw Univ Life Sci, Dept Hydraul Engn, Nowoursynowska 166, PL-02787 Warsaw, Poland	Poland	Warsaw Univ Life Sci	Europe	0
46	12	2019		Univ Johannesburg, Africa Ctr Evidence, Johannesburg, South Africa	South Africa	Univ Johannesburg	Africa	1
47	12	2019		Swedish Univ Agr Sci, Dept Urban & Rural Dev, POB 7012, S-75007 Uppsala, Sweden	Sweden	Swedish Univ Agr Sci	Europe	0
48	12	2019		Finnish Environm Inst SYKE, Helsinki, Finland	Finland	Finnish Environm Inst SYKE	Europe	0
49	13	2019	[Tiruneh, Gizachew Tadele] JSI Res & Training Inst Inc, Last 10 Kilometers L10K Project, Addis Ababa, Ethiopia; [Shiferaw, Chalachew Bekele] St Paul Hosp, Millennium Med Coll, Birhan Hlth & Demog Surveillance Syst, Addis Ababa, Ethiopia; [Worku, Alemayehu] Addis Ababa Univ, Sch Publ Hlth, Addis Ababa, Ethiopia	JSI Res & Training Inst Inc, Last 10 Kilometers L10K Project, Addis Ababa, Ethiopia	Ethiopia	JSI Res & Training Inst Inc	Africa	1
50	13	2019		St Paul Hosp, Millennium Med Coll, Birhan Hlth & Demog Surveillance Syst, Addis Ababa, Ethiopia	Ethiopia	St Paul Hosp	Africa	1
51	13	2019		Addis Ababa Univ, Sch Publ Hlth, Addis Ababa, Ethiopia	Ethiopia	Addis Ababa Univ	Africa	1
52	14	2019	[Kaplan, Samantha] Univ Washington, Dept Internal Med, Seattle, WA 98195 USA; [Nteso, Katleho S.] Med Care Dev Int, Maseru, Lesotho, South Africa; [Nteso, Katleho S.] Univ Cape Town, Sch Publ Hlth & Family Med, Cape Town, South Africa; [Ford, Nathan; Boulle, Andrew] Univ Cape Town, Ctr Infect Dis Epidemiol & Res, Sch Publ Hlth & Family Med, Cape Town, South Africa; [Meintjes, Graeme] Univ Cape To…	Univ Washington, Dept Internal Med, Seattle, WA 98195 USA	USA	Univ Washington	Americas	0
53	14	2019		Med Care Dev Int, Maseru, Lesotho, South Africa	South Africa	Med Care Dev Int	Africa	1
54	14	2019		Univ Cape Town, Sch Publ Hlth & Family Med, Cape Town, South Africa	South Africa	Univ Cape Town	Africa	1
55	14	2019		Univ Cape Town, Ctr Infect Dis Epidemiol & Res, Sch Publ Hlth & Family Med, Cape Town, South Africa	South Africa	Univ Cape Town	Africa	1
56	14	2019		Univ Cape Town, Fac Hlth Sci, Inst Infect Dis & Mol Med, Cape Town, South Africa	South Africa	Univ Cape Town	Africa	1
57	15	2019	[Izugbara, Chimaraoke; Sebany, Meroji] Int Ctr Res Women, 1120 20th St NW,Suite 500 N, Washington, DC 20036 USA; [Wekesah, Frederick Murunga; Muga, Winstoun] African Populat & Hlth Res Ctr, Nairobi, Kenya; [Echoka, Elizabeth] Kenya Med Res Inst KEMRI, Ctr Publ Hlth Res, Nairobi, Kenya; [Amo-Adjei, Joshua] Univ Cape Coast, Dept Populat & Hlth, Cape Coast, Ghana	Int Ctr Res Women, 1120 20th St NW,Suite 500 N, Washington, DC 20036 USA	USA	Int Ctr Res Women	Americas	0
58	15	2019		African Populat & Hlth Res Ctr, Nairobi, Kenya	Kenya	African Populat & Hlth Res Ctr	Africa	1
59	15	2019		Kenya Med Res Inst KEMRI, Ctr Publ Hlth Res, Nairobi, Kenya	Kenya	Kenya Med Res Inst KEMRI	Africa	1
60	15	2019		Univ Cape Coast, Dept Populat & Hlth, Cape Coast, Ghana	Ghana	Univ Cape Coast	Africa	1
61	16	2019	[Millard, James D.] Wellcome Trust Liverpool Glasgow Ctr Global Hlth, Block E Royal Infirm Complex,70 Pembroke Pl, Liverpool, Merseyside, England; [Millard, James D.; Mackay, Elizabeth A.; Davies, Geraint R.] Univ Liverpool, Inst Infect & Global Hlth, Liverpool, Merseyside, England; [Millard, James D.] Africa Hlth Res Inst, Durban, South Africa; [Millard, James D.; Mackay, Elizabeth A.; Bonnett, …	Wellcome Trust Liverpool Glasgow Ctr Global Hlth, Block E Royal Infirm Complex,70 Pembroke Pl, Liverpool, Merseyside, England	United Kingdom	Wellcome Trust Liverpool Glasgow Ctr Global Hlth	Europe	0
62	16	2019		Univ Liverpool, Inst Infect & Global Hlth, Liverpool, Merseyside, England	United Kingdom	Univ Liverpool	Europe	0
63	16	2019		Africa Hlth Res Inst, Durban, South Africa	South Africa	Africa Hlth Res Inst	Africa	1
64	16	2019		Univ Liverpool, Sch Med, Liverpool, Merseyside, England	United Kingdom	Univ Liverpool	Europe	0
65	16	2019		Univ Liverpool, Dept Biostat, Liverpool, Merseyside, England	United Kingdom	Univ Liverpool	Europe	0
66	17	2019	[Shatilwe, Joyce T.] Univ KwaZulu Natal, Displine Publ Hlth Med, Durban, South Africa; [Shatilwe, Joyce T.] Univ KwaZulu Natal, Sch Nursing, Durban, South Africa	Univ KwaZulu Natal, Displine Publ Hlth Med, Durban, South Africa	South Africa	Univ KwaZulu Natal	Africa	1
67	17	2019		Univ KwaZulu Natal, Sch Nursing, Durban, South Africa	South Africa	Univ KwaZulu Natal	Africa	1
68	18	2019	[Mukumbang, Ferdinand C.; Knight, Lucia; Delport, Anton; Sematlane, Neo; Dube, Lorraine Tanyaradzwa; Lembani, Martina] Univ Western Cape, Sch Publ Hlth, Cape Town, South Africa; [Masquillier, Caroline; Wouters, Edwin] Antwerp Univ, Dept Social Sci, Antwerp, Belgium	Univ Western Cape, Sch Publ Hlth, Cape Town, South Africa	South Africa	Univ Western Cape	Africa	1
69	18	2019		Antwerp Univ, Dept Social Sci, Antwerp, Belgium	Belgium	Antwerp Univ	Europe	0
70	19	2019	[Wahab, Kolawole Wasiu] Univ Ilorin, Coll Hlth Sci, Dept Med, Ilorin, Nigeria; [Tiwari, Hemant K.] Univ Alabama Birmingham, Dept Biostat, Birmingham, AL 35294 USA; [Ovbiagele, Bruce] Univ Calif San Francisco, Dept Neurol, San Francisco, CA 94143 USA; [Sarfo, Fred] Kwame Nkrwnah Univ Sci & Technol, Kumasi, Ghana; [Akinyemi, Rufus; Owolabi, Mayowa] Univ Ibadan, Coll Med, Ctr Genom & Precis Med, Iba…	Univ Ilorin, Coll Hlth Sci, Dept Med, Ilorin, Nigeria	Nigeria	Univ Ilorin	Africa	1
71	19	2019		Univ Alabama Birmingham, Dept Biostat, Birmingham, AL 35294 USA	USA	Univ Alabama Birmingham	Americas	0
72	19	2019		Univ Calif San Francisco, Dept Neurol, San Francisco, CA 94143 USA	USA	Univ Calif San Francisco	Americas	0
73	19	2019		Kwame Nkrwnah Univ Sci & Technol, Kumasi, Ghana	Ghana	Kwame Nkrwnah Univ Sci & Technol	Africa	1
74	19	2019		Univ Ibadan, Coll Med, Ctr Genom & Precis Med, Ibadan, Nigeria	Nigeria	Univ Ibadan	Africa	1
75	19	2019		Univ Cambridge, Cambridge, England	United Kingdom	Univ Cambridge	Europe	0
76	19	2019		NHGRI, Ctr Res Genom & Global Hlth, NIH, Bethesda, MD 20892 USA	USA	NHGRI	Americas	0
77	19	2019		Univ Ibadan, Dept Med, Ibadan, Nigeria	Nigeria	Univ Ibadan	Africa	1
78	20	2019	[Roba, Hirbo Shore; Beyene, Addisu Shunu; Irenso, Asnake Ararsa; Gebremichael, Berhe] Haramaya Univ, Coll Hlth & Med Sci, Sch Publ Hlth, Harar, Ethiopia; [Beyene, Addisu Shunu] Univ Newcastle, Fac Hlth & Med, Res Ctr Generat Hlth & Ageing, Sch Med & Publ Hlth, Newcastle, NSW, Australia; [Irenso, Asnake Ararsa] Deakin Univ, Sch Exercise & Nutr Sci, Burwood, Australia	Haramaya Univ, Coll Hlth & Med Sci, Sch Publ Hlth, Harar, Ethiopia	Ethiopia	Haramaya Univ	Africa	1
79	20	2019		Univ Newcastle, Fac Hlth & Med, Res Ctr Generat Hlth & Ageing, Sch Med & Publ Hlth, Newcastle, NSW, Australia	Australia	Univ Newcastle	Oceania	0
80	20	2019		Deakin Univ, Sch Exercise & Nutr Sci, Burwood, Australia	Australia	Deakin Univ	Oceania	0
81	21	2019	[Yazew, Kassahun Gebeyehu; Kassahun, Chanyalew Worku; Ewnetie, Amare Wondim] Univ Gondar, Coll Med & Hlth Sci, Sch Nursing, Gondar, Ethiopia; [Mekonen, Habtamu Kerebih; Abagez, Endalamaw Salilew] Univ Gondar, Coll Med & Hlth Sci, Dept Psychiat, Gondar, Ethiopia	Univ Gondar, Coll Med & Hlth Sci, Sch Nursing, Gondar, Ethiopia	Ethiopia	Univ Gondar	Africa	1
82	21	2019		Univ Gondar, Coll Med & Hlth Sci, Dept Psychiat, Gondar, Ethiopia	Ethiopia	Univ Gondar	Africa	1
83	22	2019	[Grau-Pujol, Berta; Munoz, Jose] Univ Barcelona, Hosp Clin, IISGlobal, Barcelona, Spain; [Grau-Pujol, Berta; Saute, Francisco] CISM, Maputo, Mozambique; [Grau-Pujol, Berta] Mundo Sano Fdn, Buenos Aires, DF, Argentina; [Massangaie, Marilia] Minist Saude, Direccao Nacl Saude Publ, Maputo, Mozambique; [Cano, Jorge] London Sch Hyg & Trop Med, Fac Infect & Trop Dis, London, England; [Maroto, Carmen] U…	Univ Barcelona, Hosp Clin, IISGlobal, Barcelona, Spain	Spain	Univ Barcelona	Europe	0
84	22	2019		CISM, Maputo, Mozambique	Mozambique	CISM	Africa	1
85	22	2019		Mundo Sano Fdn, Buenos Aires, DF, Argentina	Argentina	Mundo Sano Fdn	Americas	0
86	22	2019		Minist Saude, Direccao Nacl Saude Publ, Maputo, Mozambique	Mozambique	Minist Saude, Direccao Nacl Saude Publ	Africa	1
87	22	2019		London Sch Hyg & Trop Med, Fac Infect & Trop Dis, London, England	United Kingdom	London Sch Hyg & Trop Med	Europe	0
88	22	2019		Univ Liverpool Liverpool Sch Trop Med, Liverpool, Merseyside, England	United Kingdom	Univ Liverpool	Europe	0
89	22	2019		No Leprosy Remains, Maputo, Mozambique	Mozambique	No Leprosy Remains	Africa	1
90	23	2019	[Ahmed, Ali Mahmoud; Mohammed, Abdelrahman Tarek; Khattab, Mohammed; Mohamed, Ahmed Ashraf] Al Azhar Univ, Fac Med, Cairo, Egypt; [Vu, Thao T.] RMIT Univ, Sch Hlth & Biomed Sci, Melbourne, Vic, Australia; [Doheim, Mohamed Fahmy] Alexandria Univ, Fac Med, Alexandria, Egypt; [Abdelhamed, Mai Mahmoud] Tanta Univ, Fac Med, El Gharbiya, Egypt; [Shamandy, Bahaa Eldin] Aswan Univ, Fac Med, Aswan, Egypt;…	Al Azhar Univ, Fac Med, Cairo, Egypt	Egypt	Al Azhar Univ	Africa	1
91	23	2019		RMIT Univ, Sch Hlth & Biomed Sci, Melbourne, Vic, Australia	Australia	RMIT Univ	Oceania	0
92	23	2019		Alexandria Univ, Fac Med, Alexandria, Egypt	Egypt	Alexandria Univ	Africa	1
93	23	2019		Tanta Univ, Fac Med, El Gharbiya, Egypt	Egypt	Tanta Univ	Africa	1
94	23	2019		Aswan Univ, Fac Med, Aswan, Egypt	Egypt	Aswan Univ	Africa	1
95	23	2019		Zagazig Univ, Fac Med, Zagazig, Egypt	Egypt	Zagazig Univ	Africa	1
96	23	2019		Misr Univ Sci & Technol, Fac Med, Giza, Egypt	Egypt	Misr Univ Sci & Technol	Africa	1
97	23	2019		Ohio State Univ, Wexner Med Ctr, Med Oncol Dept, Columbus, OH 43210 USA	USA	Ohio State Univ	Americas	0
98	23	2019		Cairo Univ, Kasr Alainy Fac Med, Cairo, Egypt	Egypt	Cairo Univ	Africa	1
99	23	2019		Nagasaki Univ, Sch Trop Med & Global Hlth, Nagasaki, Japan	Japan	Nagasaki Univ	Asia	0
100	23	2019		London Sch Hyg & Trop Med, Dept Clin Res, London, England	United Kingdom	London Sch Hyg & Trop Med	Europe	0
101	23	2019		Nagasaki Univ, Sch Trop Med & Global Hlth, Inst Trop Med NEKKEN, Dept Immunogenet, Nagasaki, Japan	Japan	Nagasaki Univ	Asia	0
102	23	2019		Ton Duc Thang Univ, Evidence Based Med Res Grp, Ho Chi Minh City 70000, Vietnam	Vietnam	Ton Duc Thang Univ	Asia	0
103	23	2019		Ton Duc Thang Univ, Fac Appl Sci, Ho Chi Minh City 70000, Vietnam	Vietnam	Ton Duc Thang Univ	Asia	0
104	24	2019	[Berhe, Kidanemaryam; Gebrearegay, Freweini; Gebremariam, Hadush] Mekelle Univ, Coll Hlth Sci, Sch Publ Hlth, Dept Nutr & Dietet, Mekelle, Tigray, Ethiopia	Mekelle Univ, Coll Hlth Sci, Sch Publ Hlth, Dept Nutr & Dietet, Mekelle, Tigray, Ethiopia	Ethiopia	Mekelle Univ	Africa	1
105	25	2019	[Penedones, Ana; Alves, Carlos; Batel-Marques, Francisco] AIBILI, Pharmacovigilance Unit Coimbra UFC, Ctr Hlth Technol Assessment & Drug Res CHAD, Coimbra, Portugal; [Penedones, Ana; Alves, Carlos; Batel-Marques, Francisco] Univ Coimbra, Sch Pharm, Lab Social Pharm & Publ Hlth, Coimbra, Portugal	AIBILI, Pharmacovigilance Unit Coimbra UFC, Ctr Hlth Technol Assessment & Drug Res CHAD, Coimbra, Portugal	Portugal	AIBILI	Europe	0
106	25	2019		Univ Coimbra, Sch Pharm, Lab Social Pharm & Publ Hlth, Coimbra, Portugal	Portugal	Univ Coimbra	Europe	0
107	26	2019	[Orumwense, Efe Francis; Abo-Al-Ez, Khaled] Cape Peninsula Univ Technol, Ctr Distributed Power & Elect Syst, ZA-7535 Bellville, South Africa	Cape Peninsula Univ Technol, Ctr Distributed Power & Elect Syst, ZA-7535 Bellville, South Africa	South Africa	Cape Peninsula Univ Technol	Africa	1
108	27	2019	[Ravaghi, Hamid; Afshari, Mahnaz] Iran Univ Med Sci, Sch Hlth Management & Informat Sci, Dept Hlth Serv Management, Tehran, Iran; [Isfahani, Parvaneh] Zabol Univ Med Sci, Sch Publ Hlth, Zabol, Iran; [Belorgeot, Victoria D.] WHO, Reg Off Eastern Mediterranean, Monazamet El Seha El Alamia St, Cairo, Egypt	Iran Univ Med Sci, Sch Hlth Management & Informat Sci, Dept Hlth Serv Management, Tehran, Iran	Iran	Iran Univ Med Sci	Asia	0
109	27	2019		Zabol Univ Med Sci, Sch Publ Hlth, Zabol, Iran	Iran	Zabol Univ Med Sci	Asia	0
110	27	2019		WHO, Reg Off Eastern Mediterranean, Monazamet El Seha El Alamia St, Cairo, Egypt	Egypt	WHO	Africa	1
111	28	2019	[Welch, Vivian Andrea] Bruyere Res Inst, Methods Ctr, Ottawa, ON, Canada; [Welch, Vivian Andrea; Hossain, Alomgir; Riddle, Alison; Wells, George A.] Univ Ottawa, Sch Epidemiol Publ Hlth & Prevent Med, Ottawa, ON, Canada; [Hossain, Alomgir; Chen, Li; Wells, George A.] Univ Ottawa, Cardiovasc Res Methods, Heart Inst, Ottawa, ON, Canada; [Hossain, Alomgir] Univ Ottawa, ICES, Ottawa, ON, Canada; [Gho…	Bruyere Res Inst, Methods Ctr, Ottawa, ON, Canada	Canada	Bruyere Res Inst	Americas	0
112	28	2019		Univ Ottawa, Sch Epidemiol Publ Hlth & Prevent Med, Ottawa, ON, Canada	Canada	Univ Ottawa	Americas	0
113	28	2019		Univ Ottawa, Cardiovasc Res Methods, Heart Inst, Ottawa, ON, Canada	Canada	Univ Ottawa	Americas	0
114	28	2019		Univ Ottawa, ICES, Ottawa, ON, Canada	Canada	Univ Ottawa	Americas	0
115	28	2019		Univ Ottawa, Bruyere Res Inst, Ottawa, ON, Canada	Canada	Univ Ottawa	Americas	0
116	28	2019		LSHTM, Dept Infect Dis Epidemiol, London, England	United Kingdom	LSHTM	Europe	0
117	28	2019		Univ Toronto, Hosp Sick Children, Toronto, ON, Canada	Canada	Univ Toronto	Americas	0
118	28	2019		Publ Hlth Agcy Canada, Natl Publ Hlth Lab, Toronto, ON, Canada	Canada	Publ Hlth Agcy Canada	Americas	0
119	28	2019		Univ Toronto, Dalla Lana Sch Publ Hlth, Toronto, ON, Canada	Canada	Univ Toronto	Americas	0
120	28	2019		Johns Hopkins Sch Hyg & Publ Hlth, Dept Int Hlth, Baltimore, MD USA	USA	Johns Hopkins Sch Hyg & Publ Hlth	Americas	0
121	28	2019		London Sch Hyg & Trop Med, London, England	United Kingdom	London Sch Hyg & Trop Med	Europe	0
122	28	2019		Nutr Ctr Philippines, Taguig City, Philippines	Philippines	Nutr Ctr Philippines	Asia	0
123	28	2019		MRC, Uganda Virus Res Inst, Entebbe, Uganda	Uganda	MRC, Uganda Virus Res Inst	Africa	1
124	28	2019		London Sch Hyg & Trop Med, Uganda Res Unit, Entebbe, Uganda	Uganda	London Sch Hyg & Trop Med	Africa	1
125	28	2019		Univ Copenhagen, Dept Human Nutr, Frederiksberg, Denmark	Denmark	Univ Copenhagen	Europe	0
126	28	2019		Univ Oxford, Li Ka Shing Ctr Hlth Informat & Discovery, Big Data Inst, Nuffield Dept Med, Oxford, England	United Kingdom	Univ Oxford	Europe	0
127	28	2019		Univ Waterloo, Sch Publ Hlth & Hlth Syst, Waterloo, ON, Canada	Canada	Univ Waterloo	Americas	0
128	28	2019		Case Western Reserve Univ, Sch Med, Ctr Global Hlth & Dis, Cleveland, OH USA	USA	Case Western Reserve Univ	Americas	0
129	28	2019		Hanoi Med Univ, Inst Prevent Med & Publ Hlth, Hanoi, Vietnam	Vietnam	Hanoi Med Univ	Asia	0
130	28	2019		Peking Univ, CCAP, SAAS, Beijing, Peoples R China	China	Peking Univ	Asia	0
131	28	2019		GroundWork, Flasch, Switzerland	Switzerland	GroundWork	Europe	0
132	28	2019		Loughborough Univ, Sch Sport Exercise & Hlth Sci, Loughborough, Leics, England	United Kingdom	Loughborough Univ	Europe	0
133	28	2019		Univ Adelaide, South Australian Hlth & Med Res Inst, Adelaide, SA, Australia	Australia	Univ Adelaide	Oceania	0
134	28	2019		Leiden Univ, Dept Parasitol, Med Ctr, Leiden, Netherlands	Netherlands	Leiden Univ	Europe	0
135	28	2019		Univ Basel, Swiss Trop & Publ Hlth Inst, Basel, Switzerland	Switzerland	Univ Basel	Europe	0
136	28	2019		Univ Indonesia, Fac Med, Dept Parasitol, Jakarta, Indonesia	Indonesia	Univ Indonesia	Asia	0
137	28	2019		Univ Ottawa, Who Collaborating Ctr Knowledge Translat & Hlth T, Bruyere Res Inst, Ctr Global Hlth,Sch Epidemiol Publ Hlth & Prevent, Ottawa, ON, Canada	Canada	Univ Ottawa	Americas	0
138	28	2019		London Sch Hyg & Trop Med, Fac Epidemiol & Populat Hlth, Dept Infect Dis Epidemiol, London, England	United Kingdom	London Sch Hyg & Trop Med	Europe	0
139	28	2019		UM, UMR204 Nutripass, SupAgro, IRD, Montpellier, France	France	UM	Europe	0
140	28	2019		Mahidol Univ, Inst Nutr, Commun Int Nutr, Salaya, Nakhon Pathom, Thailand	Thailand	Mahidol Univ	Asia	0
141	28	2019		Hosp Sick Children, Ctr Global Child Hlth, Toronto, ON, Canada	Canada	Hosp Sick Children, Ctr Global Child Hlth	Americas	0
142	28	2019		Aga Khan Univ, Ctr Excellence Women & Child Hlth, Karachi, Pakistan	Pakistan	Aga Khan Univ	Asia	0
143	29	2019	[Long, Lawrence; Kuchukhidze, Salome; Nichols, Brooke; Rosen, Sydney] Boston Univ, Dept Global Hlth, Boston, MA 02215 USA; [Long, Lawrence; Pascoe, Sophie; Nichols, Brooke; Cele, Refiloe; Govathson, Caroline; Huber, Amy; Rosen, Sydney] Univ Witwatersrand, Fac Hlth Sci, Sch Clin Med, Hlth Econ & Epidemiol Res Off,Dept Internal Med, Johannesburg, South Africa; [Flynn, David] Boston Univ, Alumni Med…	Boston Univ, Dept Global Hlth, Boston, MA 02215 USA	USA	Boston Univ	Americas	0
144	29	2019		Univ Witwatersrand, Fac Hlth Sci, Sch Clin Med, Hlth Econ & Epidemiol Res Off,Dept Internal Med, Johannesburg, South Africa	South Africa	Univ Witwatersrand	Africa	1
145	29	2019		Boston Univ, Alumni Med Lib, Boston, MA 02215 USA	USA	Boston Univ	Americas	0
146	30	2019	[Maguele, Maria Suzana B.] Inst Super Ciencias Saude ISCISA, Maputo, Mozambique; [Maguele, Maria Suzana B.; Khuzwayo, Nelisiwe] Univ KwaZulu Natal, Coll Hlth Sci, Sch Nursing & Publ Hlth, Discipline Publ Hlth Med, Durban, South Africa	Inst Super Ciencias Saude ISCISA, Maputo, Mozambique	Mozambique	Inst Super Ciencias Saude ISCISA	Africa	1
147	30	2019		Univ KwaZulu Natal, Coll Hlth Sci, Sch Nursing & Publ Hlth, Discipline Publ Hlth Med, Durban, South Africa	South Africa	Univ KwaZulu Natal	Africa	1
148	31	2019	[Norris, Philip; Viljoen, Bianca; Ralph, Nicholas] Univ Southern Queensland, Fac Hlth Engn & Sci, Sch Nursing & Midwifery, Toowoomba, Qld, Australia; [Gow, Jeff] Univ Southern Queensland, Fac Business Educ Law & Arts, Sch Commerce, Toowoomba, Qld, Australia; [Gow, Jeff] Sch Accounting Econ & Finance, Durban, South Africa; [Silvey, Natalie] Imperial Sch Anaesthesia, London, England	Univ Southern Queensland, Fac Hlth Engn & Sci, Sch Nursing & Midwifery, Toowoomba, Qld, Australia	Australia	Univ Southern Queensland	Oceania	0
149	31	2019		Univ Southern Queensland, Fac Business Educ Law & Arts, Sch Commerce, Toowoomba, Qld, Australia	Australia	Univ Southern Queensland	Oceania	0
150	31	2019		Sch Accounting Econ & Finance, Durban, South Africa	South Africa	Sch Accounting Econ & Finance	Africa	1
151	31	2019		Imperial Sch Anaesthesia, London, England	United Kingdom	Imperial Sch Anaesthesia	Europe	0
152	32	2019	[Rashed, Wafaa M.] CCHE 57357, Clin Res, Clin Trials Unit, Cairo, Egypt; [Hamza, Mahmoud M.] CCHE 57357, Clin Res, Biostat Unit, Cairo, Egypt; [Matboli, Marwa] Ain Shams Univ, Fac Med, Biochem Dept, Cairo, Egypt; [Salem, Sherin I.] CCHE 57357, Cytogenet Dept, Cairo, Egypt; [Salem, Sherin I.] Cairo Univ, Natl Canc Inst, Giza, Egypt	CCHE 57357, Clin Res, Clin Trials Unit, Cairo, Egypt	Egypt	CCHE 57357	Africa	1
153	32	2019		CCHE 57357, Clin Res, Biostat Unit, Cairo, Egypt	Egypt	CCHE 57357	Africa	1
154	32	2019		Ain Shams Univ, Fac Med, Biochem Dept, Cairo, Egypt	Egypt	Ain Shams Univ	Africa	1
155	32	2019		CCHE 57357, Cytogenet Dept, Cairo, Egypt	Egypt	CCHE 57357	Africa	1
156	32	2019		Cairo Univ, Natl Canc Inst, Giza, Egypt	Egypt	Cairo Univ	Africa	1
157	34	2019	[Berta, Marta] Univ Gondar, Sch Midwifery, Dept Reprod & Womens Hlth, Coll Med & Hlth Sci, Gondar, Ethiopia; [Lindgren, Helena; Christensson, Kyllike] Karolinska Inst, Dept Womens & Childrens Hlth, Solna, Sweden; [Mekonnen, Sollomon] Univ Gondar, Inst Publ Hlth, Coll Med & Hlth Sci, Gondar, Ethiopia; [Adefris, Mulat] Univ Gondar, Sch Med, Dept Gynecol & Obstet, Coll Med & Hlth Sci, Gondar, Ethiop…	Univ Gondar, Sch Midwifery, Dept Reprod & Womens Hlth, Coll Med & Hlth Sci, Gondar, Ethiopia	Ethiopia	Univ Gondar	Africa	1
158	34	2019		Karolinska Inst, Dept Womens & Childrens Hlth, Solna, Sweden	Sweden	Karolinska Inst	Europe	0
159	34	2019		Univ Gondar, Inst Publ Hlth, Coll Med & Hlth Sci, Gondar, Ethiopia	Ethiopia	Univ Gondar	Africa	1
160	34	2019		Univ Gondar, Sch Med, Dept Gynecol & Obstet, Coll Med & Hlth Sci, Gondar, Ethiopia	Ethiopia	Univ Gondar	Africa	1
161	35	2019	[Wagnew, Fasil; Alebel, Animut; Tesema, Cheru; Kibret, Getiye Dejenu; Gebrie, Alemu] Debre Markos Univ, Coll Hlth Sci, Debre Markos, Ethiopia; [Eshetie, Setegn] Univ Gondar, Coll Hlth Sci, Gondar, Ethiopia; [Alebel, Animut; Tesema, Cheru; Kibret, Getiye Dejenu] Univ Technol Sidney, Fac Hlth, Sidney, BC, Canada; [Dessie, Getenet] Bahirdar Univ, Coll Hlth Sci, Bahirdar, Ethiopia; [Abajobir, Amanuel…	Debre Markos Univ, Coll Hlth Sci, Debre Markos, Ethiopia	Ethiopia	Debre Markos Univ	Africa	1
162	35	2019		Univ Gondar, Coll Hlth Sci, Gondar, Ethiopia	Ethiopia	Univ Gondar	Africa	1
163	35	2019		Univ Technol Sidney, Fac Hlth, Sidney, BC, Canada	Canada	Univ Technol Sidney	Americas	0
164	35	2019		Bahirdar Univ, Coll Hlth Sci, Bahirdar, Ethiopia	Ethiopia	Bahir Dar Univ	Africa	1
165	35	2019		Univ Queensland, Fac Med, Brisbane, Qld, Australia	Australia	Univ Queensland	Oceania	0
166	35	2019		African Populat & Hlth Res Ctr, Maternal & Child Wellbeing Unit, Nairobi, Kenya	Kenya	African Populat & Hlth Res Ctr	Africa	1
167	36	2019	[Hessou, P. H. Septime] CNHU Benin, Ctr Natl Reference Rech & Prise Charge Sida CNRRP, Cotonou, Benin; [Hessou, P. H. Septime; Ahouada, Carin; Alary, Michel] UAC, IRSP, Ouidah, Benin; [Hessou, P. H. Septime; Johnson, R. Christian; Boko, Michel] UL, CERSSPL, Quebec City, PQ, Canada; [Glele-Ahanhanzo, Yolaine] Univ Laval, Hop St Sacrement, CHU Quebec, Axe Sante Populat & Prat Optim Sante Ctr Rech, …	CNHU Benin, Ctr Natl Reference Rech & Prise Charge Sida CNRRP, Cotonou, Benin	Benin	CNHU Benin	Africa	1
168	36	2019		UAC, IRSP, Ouidah, Benin	Benin	UAC, IRSP	Africa	1
169	36	2019		UL, CERSSPL, Quebec City, PQ, Canada	Canada	UL	Americas	0
170	36	2019		Univ Laval, Hop St Sacrement, CHU Quebec, Axe Sante Populat & Prat Optim Sante Ctr Rech, Quebec City, PQ, Canada	Canada	Univ Laval	Americas	0
171	36	2019		UAC, Ctr Interfac Format & Rech Environm Dev CIFRED, Calavi, Benin	Benin	UAC, Ctr Interfac Format & Rech Environm Dev CIFRED	Africa	1
172	37	2019	[Caropreso, Luisa; de Azevedo Cardoso, Taiane; Eltayebani, Maha; Frey, Benicio N.] St Josephs Healthcare, Womens Hlth Concerns Clin, 100 West 5th St, Hamilton, ON, Canada; [Caropreso, Luisa; de Azevedo Cardoso, Taiane; Frey, Benicio N.] McMaster Univ, Mood Disorders Program, Dept Psychiat & Behav Neurosci, Hamilton, ON, Canada; [Eltayebani, Maha] Alexandria Univ, Dept Neuropsychiat, Fac Med, Alex…	St Josephs Healthcare, Womens Hlth Concerns Clin, 100 West 5th St, Hamilton, ON, Canada	Canada	St Josephs Healthcare	Americas	0
173	37	2019		McMaster Univ, Mood Disorders Program, Dept Psychiat & Behav Neurosci, Hamilton, ON, Canada	Canada	McMaster Univ	Americas	0
174	37	2019		Alexandria Univ, Dept Neuropsychiat, Fac Med, Alexandria, Egypt	Egypt	Alexandria Univ	Africa	1
175	39	2019	[Mersha, Amanual Getnet] Univ Gondar, Coll Med & Hlth Sci, Sch Med, Dept Gynecol & Obstet, POB 196, Gondar, Ethiopia; [Abegaz, Tadesse Melaku; Seid, Mohammed Assen] Univ Gondar, Coll Med & Hlth Sci, Sch Pharm, Dept Clin Pharm, POB 196, Gondar, Ethiopia	Univ Gondar, Coll Med & Hlth Sci, Sch Med, Dept Gynecol & Obstet, POB 196, Gondar, Ethiopia	Ethiopia	Univ Gondar	Africa	1
176	39	2019		Univ Gondar, Coll Med & Hlth Sci, Sch Pharm, Dept Clin Pharm, POB 196, Gondar, Ethiopia	Ethiopia	Univ Gondar	Africa	1
177	40	2019	[Nicol, Edward; Turawa, Eunice] South African Med Res Council, Burden Dis Res Unit, Francie van Zjil Dr,POB 19070, ZA-7500 Cape Town, South Africa; [Nicol, Edward; Turawa, Eunice] Stellenbosch Univ, Fac Med & Hlth Sci, Hlth Syst & Publ Hlth Div, Tygerberg Campus,Francie van Zjil Dr, ZA-7500 Cape Town, South Africa; [Bonsu, George] Ghana Hlth Serv, EPI, Accra, Ghana	South African Med Res Council, Burden Dis Res Unit, Francie van Zjil Dr,POB 19070, ZA-7500 Cape Town, South Africa	South Africa	South African Med Res Council	Africa	1
178	40	2019		Stellenbosch Univ, Fac Med & Hlth Sci, Hlth Syst & Publ Hlth Div, Tygerberg Campus,Francie van Zjil Dr, ZA-7500 Cape Town, South Africa	South Africa	Stellenbosch Univ	Africa	1
179	40	2019		Ghana Hlth Serv, EPI, Accra, Ghana	Ghana	Ghana Hlth Serv	Africa	1
180	41	2019	[Ng'ang'a, Stanley Karanja] Pan Africa Bean Res Alliance Natl Agr, CIAT, Breg Off Africa, Res Labs Kawanda, POB 6247, Kampala, Uganda; [Jalang'o, Dorcas Anyango; Girvetz, Evan Hartunian] CIAT, POB 823-00621, Nairobi, Kenya	Pan Africa Bean Res Alliance Natl Agr, CIAT, Breg Off Africa, Res Labs Kawanda, POB 6247, Kampala, Uganda	Uganda	Pan Africa Bean Res Alliance Natl Agr	Africa	1
181	41	2019		CIAT, POB 823-00621, Nairobi, Kenya	Kenya	CIAT	Africa	1
182	42	2019	[Alene, Kefyalew Addis] Curtin Univ, Hlth Sci, Bentley Campus, Perth, WA, Australia; [Alene, Kefyalew Addis] Univ Gondar, Coll Med & Hlth Sci, Gondar, Ethiopia; [Alene, Kefyalew Addis; Adane, Akilew Awoke] Telethon Kids Inst, Nedlands, WA, Australia; [Jegnie, Alemken] Univ Western Australia, Agr & Environm, Crawley, WA, Australia	Curtin Univ, Hlth Sci, Bentley Campus, Perth, WA, Australia	Australia	Curtin Univ	Oceania	0
183	42	2019		Univ Gondar, Coll Med & Hlth Sci, Gondar, Ethiopia	Ethiopia	Univ Gondar	Africa	1
184	42	2019		Telethon Kids Inst, Nedlands, WA, Australia	Australia	Telethon Kids Inst	Oceania	0
185	42	2019		Univ Western Australia, Agr & Environm, Crawley, WA, Australia	Australia	Univ Western Australia	Oceania	0
186	43	2019	[Fekadu, Wubalem] Addis Ababa Univ, Dept Psychiat, Addis Ababa, Ethiopia; [Fekadu, Wubalem] Bahir Dar Univ, Dept Psychiat, Bahir Dar, Ethiopia; [Mihiretu, Awoke; Fekadu, Abebaw] Addis Ababa Univ, Dept Psychiat, Coll Hlth Sci, Addis Ababa, Ethiopia; [Craig, Tom K. J.] Kings Coll London, Dept Hlth Serv & Populat Res, London, England; [Fekadu, Abebaw] Addis Ababa Univ, Coll Hlth Sci, Ctr Innovat Dru…	Addis Ababa Univ, Dept Psychiat, Addis Ababa, Ethiopia	Ethiopia	Addis Ababa Univ	Africa	1
187	43	2019		Bahir Dar Univ, Dept Psychiat, Bahir Dar, Ethiopia	Ethiopia	Bahir Dar Univ	Africa	1
188	43	2019		Addis Ababa Univ, Dept Psychiat, Coll Hlth Sci, Addis Ababa, Ethiopia	Ethiopia	Addis Ababa Univ	Africa	1
189	43	2019		Kings Coll London, Dept Hlth Serv & Populat Res, London, England	United Kingdom	Kings Coll London	Europe	0
190	43	2019		Addis Ababa Univ, Coll Hlth Sci, Ctr Innovat Drug Dev Therapeut Studies Africa CDT, Addis Ababa, Ethiopia	Ethiopia	Addis Ababa Univ	Africa	1
191	44	2019	[Oduwole, Elizabeth O.; Mahomed, Hassan] Stellenbosch Univ, Fac Med & Hlth Sci, Dept Global Hlth, Div Hlth Syst & Publ Hlth, Cape Town, Western Cape, South Africa; [Oduwole, Elizabeth O.; Pienaar, Elizabeth D.; Wiysonge, Charles Shey] South African Med Res Council, Cochrane South Africa, Cape Town, Western Cape, South Africa; [Mahomed, Hassan] Western Cape Govt Hlth, Metro Hlth Serv, Cape Town, W…	Stellenbosch Univ, Fac Med & Hlth Sci, Dept Global Hlth, Div Hlth Syst & Publ Hlth, Cape Town, Western Cape, South Africa	South Africa	Stellenbosch Univ	Africa	1
192	44	2019		South African Med Res Council, Cochrane South Africa, Cape Town, Western Cape, South Africa	South Africa	South African Med Res Council	Africa	1
193	44	2019		Western Cape Govt Hlth, Metro Hlth Serv, Cape Town, Western Cape Pr, South Africa	South Africa	Western Cape Govt Hlth	Africa	1
194	44	2019		Stellenbosch Univ, Div Epidemiol & Biostat, Dept Global Hlth, Fac Med & Hlth Sci, Cape Town, Western Cape Pr, South Africa	South Africa	Stellenbosch Univ	Africa	1
195	44	2019		Univ Cape Town, Sch Publ Hlth & Family Med, Cape Town, Western Cape, South Africa	South Africa	Univ Cape Town	Africa	1
196	45	2019	[Ryan, Jill; Roman, Nicolette, V] Univ Western Cape, Fac Community & Hlth Sci, Child & Family Studies Unit, Bellville, South Africa	Univ Western Cape, Fac Community & Hlth Sci, Child & Family Studies Unit, Bellville, South Africa	South Africa	Univ Western Cape	Africa	1
197	46	2019	[Trabelsi, Khaled; Zlitni, Sahar; Boukhris, Omar; Ammar, Achraf; Chtourou, Hamdi] Univ Sfax, High Inst Sport & Phys Educ, Educ Motricite Sport & Sante EM2S, UR15JS01, Sfax 3000, Tunisia; [Shephard, Roy Jesse] Univ Toronto, Fac Kinesiol & Phys Educ, Toronto, ON M5S 1A1, Canada; [Ammar, Achraf] Otto von Guericke Univ, Inst Sport Sci, D-39104 Magdeburg, Germany; [Khacharem, Aimen] Univ Paris Est Cre…	Univ Sfax, High Inst Sport & Phys Educ, Educ Motricite Sport & Sante EM2S, UR15JS01, Sfax 3000, Tunisia	Tunisia	Univ Sfax	Africa	1
198	46	2019		Univ Toronto, Fac Kinesiol & Phys Educ, Toronto, ON M5S 1A1, Canada	Canada	Univ Toronto	Americas	0
199	46	2019		Otto von Guericke Univ, Inst Sport Sci, D-39104 Magdeburg, Germany	Germany	Otto von Guericke Univ	Europe	0
200	46	2019		Univ Paris Est Creteil Val de Marne Parix XII, Lab Interdisciplinaire Rech Transformat Prat Educ, Dept Sport Sci, EA 7313, F-9400 Creteil, France	France	Univ Paris	Europe	0
201	46	2019		Univ Tunis El Manar, Fac Med, Tunis 1003, Tunisia	Tunisia	Univ Tunis El Manar	Africa	1
202	46	2019		Univ Genoa, Postgrad Sch Publ Hlth, Dept Hlth Sci DISSAL, I-16132 Genoa, Italy	Italy	Univ Genoa	Europe	0
203	46	2019		York Univ, Dept Math & Stat, LIAM, Toronto, ON M3J 1P3, Canada	Canada	York Univ	Americas	0
204	47	2019	[Mahmoud, Nesreen Fawzy; Hassan, Karima A.; Abdelmajeed, Salwa F.] Cairo Univ, Fac Phys Therapy, Dept Musculoskeletal Disorders & Surg, Cairo 14531, Egypt; [Moustafa, Ibraheem M.] Univ Sharjah, Coll Hlth Sciences, Dept Physiotherapy, Sharjah, U Arab Emirates; [Silva, Anabela G.] Univ Aveiro, Sch Hlth Sciences & CINTESIS, Aveiro, Aveiro, Portugal	Cairo Univ, Fac Phys Therapy, Dept Musculoskeletal Disorders & Surg, Cairo 14531, Egypt	Egypt	Cairo Univ	Africa	1
205	47	2019		Univ Sharjah, Coll Hlth Sciences, Dept Physiotherapy, Sharjah, U Arab Emirates	United Arab Emirates	Univ Sharjah	Asia	0
206	47	2019		Univ Aveiro, Sch Hlth Sciences & CINTESIS, Aveiro, Aveiro, Portugal	Portugal	Univ Aveiro	Europe	0
207	48	2019	[Fabian, June; Etheredge, Harriet R.] Univ Witwatersrand, Fac Hlth Sci, Wits Donald Gordon Med Ctr, Johannesburg, South Africa; [Fabian, June; Wade, Alisha N.; Tollman, Stephen] Univ Witwatersrand, Fac Hlth Sci, Sch Publ Hlth,MRC, Wits Univ Rural Publ Hlth & Hlth Transit Res Agin, Johannesburg, South Africa; [Fabian, June; Etheredge, Harriet R.; Naicker, Saraladevi] Univ Witwatersrand, Fac Hlth S…	Univ Witwatersrand, Fac Hlth Sci, Wits Donald Gordon Med Ctr, Johannesburg, South Africa	South Africa	Univ Witwatersrand	Africa	1
208	48	2019		Univ Witwatersrand, Fac Hlth Sci, Sch Publ Hlth,MRC, Wits Univ Rural Publ Hlth & Hlth Transit Res Agin, Johannesburg, South Africa	South Africa	Univ Witwatersrand	Africa	1
209	48	2019		Univ Witwatersrand, Fac Hlth Sci, Sch Clin Med, Dept Internal Med, Johannesburg, South Africa	South Africa	Univ Witwatersrand	Africa	1
210	48	2019		Univ Witwatersrand, Dept Chem Pathol, Natl Hlth Lab Serv, Johannesburg, South Africa	South Africa	Univ Witwatersrand	Africa	1
211	48	2019		Lancet Labs, Johannesburg, South Africa	South Africa	Lancet Labs	Africa	1
212	48	2019		London Sch Hyg & Trop Med, UVRI, MRC, Res Unit, Entebbe, Uganda	Uganda	London Sch Hyg & Trop Med	Africa	1
213	48	2019		Makerere Univ, Coll Hlth Sci, Dept Internal Med, Kampala, Uganda	Uganda	Makerere Univ	Africa	1
214	48	2019		Makerere Univ, Coll Hlth Sci, Dept Physiol, Kampala, Uganda	Uganda	Makerere Univ	Africa	1
215	48	2019		London Sch Hyg & Trop Med, Dept Epidemiol & Populat Hlth, London, England	United Kingdom	London Sch Hyg & Trop Med	Europe	0
216	48	2019		Int Network Demog Evaluat Populat & Their Hlth IN, Accra, Ghana	Ghana	Int Network Demog Evaluat Populat & Their Hlth IN	Africa	1
217	49	2019	[Barootchi, Shayan] Univ Michigan, Sch Dent, Dept Periodont & Oral Med, 1011 North Univ Ave, Ann Arbor, MI 48109 USA; [Wang, Hom-Lay] Univ Michigan, Sch Dent, Dept Periodont & Oral Med, Grad Periodont, Ann Arbor, MI 48109 USA; [Ravida, Andrea] Univ Michigan, Sch Dent, Dept Periodont & Oral Med, Periodont, Ann Arbor, MI 48109 USA; [Ben Amor, Faten] Univ Monastir, Monastir, Tunisia; [Riccitiello, F…	Univ Michigan, Sch Dent, Dept Periodont & Oral Med, 1011 North Univ Ave, Ann Arbor, MI 48109 USA	USA	Univ Michigan	Americas	0
218	49	2019		Univ Michigan, Sch Dent, Dept Periodont & Oral Med, Grad Periodont, Ann Arbor, MI 48109 USA	USA	Univ Michigan	Americas	0
219	49	2019		Univ Michigan, Sch Dent, Dept Periodont & Oral Med, Periodont, Ann Arbor, MI 48109 USA	USA	Univ Michigan	Americas	0
220	49	2019		Univ Monastir, Monastir, Tunisia	Tunisia	Univ Monastir	Africa	1
221	49	2019		Univ Naples Federico II, Dept Neurosci Reprod Sci & Odontostomatol, Naples, Italy	Italy	Univ Naples Federico II	Europe	0
222	49	2019		Univ Siena, Sch Dent Med, Dept Prosthodont & Dent Mat, Siena, Italy	Italy	Univ Siena	Europe	0
223	49	2019		Univ Campania Luigi Vanvitelli, Multidisciplinary Dept Med Surg & Odontostomatol, Caserta, Italy	Italy	Univ Campania Luigi Vanvitelli	Europe	0
224	50	2019	[Fernandes, Catarina D.; Arriaga, Maria B.; Costa, Maria Carolina M.; Costa, Maria Clara M.; Vinhaes, Caian L.; Silveira-Mattos, Paulo S.; Fukutani, Kiyoshi F.; Andrade, Bruno B.] Fundacao Oswaldo Cruz, Inst Goncalo Moniz, Salvador, BA, Brazil; [Fernandes, Catarina D.; Arriaga, Maria B.; Costa, Maria Carolina M.; Costa, Maria Clara M.; Vinhaes, Caian L.; Silveira-Mattos, Paulo S.; Fukutani, Kiyos…	Fundacao Oswaldo Cruz, Inst Goncalo Moniz, Salvador, BA, Brazil	Brazil	Fundacao Oswaldo Cruz	Americas	0
225	50	2019		Fundacao Jose Silveira, Multinat Org Network Sponsoring Translat & Epidem, Salvador, BA, Brazil	Brazil	Fundacao Jose Silveira	Americas	0
226	50	2019		Laureate Univ, Univ Salvador UNIFACS, Salvador, BA, Brazil	Brazil	Laureate Univ	Americas	0
227	50	2019		FTC, Salvador, BA, Brazil	Brazil	FTC	Americas	0
228	50	2019		Univ Fed Bahia UFBA, Salvador, BA, Brazil	Brazil	Univ Fed Bahia UFBA	Americas	0
229	50	2019		Vanderbilt Univ, Sch Med, Dept Med, Div Infect Dis, Nashville, TN 37212 USA	USA	Vanderbilt Univ	Americas	0
230	50	2019		Univ Cape Town, Inst Infect Dis & Mol Med, Wellcome Ctr Infect Dis Res Africa, Cape Town, South Africa	South Africa	Univ Cape Town	Africa	1
231	50	2019		Escola Bahiana Med & Saude Publ, Salvador, BA, Brazil	Brazil	Escola Bahiana Med & Saude Publ	Americas	0
232	51	2019	[Elliott, Tamara; Fidler, Sarah] Imperial Coll London, London, England; [Elliott, Tamara] Imperial Coll Healthcare NHS Trust, London, England; [Sanders, Eduard J.] Kenya Med Res Inst Wellcome Trust Res Programme, Kilifi, Kenya; [Sanders, Eduard J.] Univ Oxford, Nuffield Dept Med, Oxford, England; [Doherty, Meg] WHO, Dept HIV, Geneva, Switzerland; [Doherty, Meg] WHO, Global Hepatitis Programme, Ge…	Imperial Coll London, London, England	United Kingdom	Imperial Coll London	Europe	0
233	51	2019		Imperial Coll Healthcare NHS Trust, London, England	United Kingdom	Imperial Coll London	Europe	0
234	51	2019		Kenya Med Res Inst Wellcome Trust Res Programme, Kilifi, Kenya	Kenya	Kenya Med Res Inst KEMRI	Africa	1
235	51	2019		Univ Oxford, Nuffield Dept Med, Oxford, England	United Kingdom	Univ Oxford	Europe	0
236	51	2019		WHO, Dept HIV, Geneva, Switzerland	Switzerland	WHO	Europe	0
237	51	2019		WHO, Global Hepatitis Programme, Geneva, Switzerland	Switzerland	WHO	Europe	0
238	51	2019		Africa Hlth Res Inst, Durban, South Africa	South Africa	Africa Hlth Res Inst	Africa	1
239	51	2019		Univ KwaZulu Natal, Doris Duke Med Res Inst, HIV Pathogenesis Programme, Durban, South Africa	South Africa	Univ KwaZulu Natal	Africa	1
240	51	2019		MIT, Massachusetts Gen Hosp, Ragon Inst, 77 Massachusetts Ave, Cambridge, MA 02139 USA	USA	MIT	Americas	0
241	51	2019		Harvard Univ, Cambridge, MA 02138 USA	USA	Harvard Univ	Americas	0
242	51	2019		Max Planck Inst Infect Biol, Berlin, Germany	Germany	Max Planck Inst Infect Biol	Europe	0
243	51	2019		Univ N Carolina, UNC Sch Med, Div Infect Dis, Dept Internal Med, Chapel Hill, NC 27515 USA	USA	Univ N Carolina	Americas	0
244	51	2019		Ctr Dis Control & Prevent, Div Global HIV & TB, Atlanta, GA USA	USA	Ctr Dis Control & Prevent	Americas	0
245	51	2019		NAM Aidsmap, London, England	United Kingdom	NAM Aidsmap	Europe	0
246	51	2019		PrEP Europe Initiat, London, England	United Kingdom	PrEP Europe Initiat	Europe	0
247	51	2019		Walter Reed Army Inst Res, US Mil HIV Res Program, Silver Spring, MD USA	USA	Walter Reed Army Inst Res	Americas	0
248	51	2019		Henry M Jackson Fdn Adv Mil Med, Bethesda, MD USA	USA	Henry M Jackson Fdn Adv Mil Med	Americas	0
249	51	2019		Publ Hlth England, Natl Infect Serv, London, England	United Kingdom	Publ Hlth England	Europe	0
250	51	2019		Royal Free London NHS Fdn Trust, Dept Infect, London, England	United Kingdom	Royal Free London NHS Fdn Trust	Europe	0
251	51	2019		Imperial Coll NIHR BRC, London, England	United Kingdom	Imperial Coll NIHR BRC	Europe	0
252	52	2019	[Fulbrook, Paul; Miles, Sandra] Australian Catholic Univ, Sch Nursing Midwifery & Paramed, Brisbane, Qld, Australia; [Fulbrook, Paul; Mbuzi, Vainess; Miles, Sandra] Prince Charles Hosp, Nursing Res & Practice Dev Ctr, Brisbane, Qld, Australia; [Fulbrook, Paul] Univ Witwatersrand, Fac Hlth Sci, Johannesburg, South Africa; [Mbuzi, Vainess] Prince Charles Hosp, Adult Intens Care Serv, Brisbane, Qld,…	Australian Catholic Univ, Sch Nursing Midwifery & Paramed, Brisbane, Qld, Australia	Australia	Australian Catholic Univ	Oceania	0
253	52	2019		Prince Charles Hosp, Nursing Res & Practice Dev Ctr, Brisbane, Qld, Australia	Australia	Prince Charles Hosp	Oceania	0
254	52	2019		Univ Witwatersrand, Fac Hlth Sci, Johannesburg, South Africa	South Africa	Univ Witwatersrand	Africa	1
255	52	2019		Prince Charles Hosp, Adult Intens Care Serv, Brisbane, Qld, Australia	Australia	Prince Charles Hosp	Oceania	0
256	53	2019	[Wang, Zhipeng; Wu, Xin; Dai, Wenjie; Kaminga, Atipatsa C.; Wu, Xiaoli; Pan, Xiongfeng; Liu, Ziyan; Wen, Shiwu; Liu, Aizhong] Cent S Univ, Xiangya Sch Publ Hlth, Dept Epidemiol & Hlth Stat, Changsha, Hunan, Peoples R China; [Wen, Shiwu] Ottawa Hosp Res Inst, Clin Epidemiol Program, Ottawa, ON, Canada; [Hu, Shixiong] Ctr Dis Control & Prevent, Dept Infect Dis, Changsha, Hunan, Peoples R China; [Ka…	Cent S Univ, Xiangya Sch Publ Hlth, Dept Epidemiol & Hlth Stat, Changsha, Hunan, Peoples R China	China	Cent S Univ	Asia	0
257	53	2019		Ottawa Hosp Res Inst, Clin Epidemiol Program, Ottawa, ON, Canada	Canada	Ottawa Hosp Res Inst	Americas	0
258	53	2019		Ctr Dis Control & Prevent, Dept Infect Dis, Changsha, Hunan, Peoples R China	China	Ctr Dis Control & Prevent	Asia	0
259	53	2019		Mzuzu Univ, Dept Math, Mzuzu, Malawi	Malawi	Mzuzu Univ	Africa	1
260	53	2019		Univ Ottawa, Fac Med, Dept Obstet & Gynecol, OMNI Res Grp, Ottawa, ON, Canada	Canada	Univ Ottawa	Americas	0
261	53	2019		Univ Ottawa, Fac Med, Sch Epidemiol Publ Hlth & Prevent Med, Ottawa, ON, Canada	Canada	Univ Ottawa	Americas	0
262	54	2019	[Asfaw, Yohannes; Alemayehu, Gezahegn; Wieland, Barbara] ILRI, POB 5689, Addis Ababa, Ethiopia; [Asfaw, Yohannes; Ameni, Gobena; Medhin, Girmay] Addis Ababa Univ, Aklilu Lemma Inst Pathobiol, POB 1176, Addis Ababa, Ethiopia; [Asfaw, Yohannes] Mekelle Univ, Coll Vet Med, POB 2084, Mekelle, Ethiopia	ILRI, POB 5689, Addis Ababa, Ethiopia	Ethiopia	ILRI	Africa	1
263	54	2019		Addis Ababa Univ, Aklilu Lemma Inst Pathobiol, POB 1176, Addis Ababa, Ethiopia	Ethiopia	Addis Ababa Univ	Africa	1
264	54	2019		Mekelle Univ, Coll Vet Med, POB 2084, Mekelle, Ethiopia	Ethiopia	Mekelle Univ	Africa	1
265	55	2019	[Abdelhakim, Ahmed M.] Cairo Univ, Kasr Al Ainy Fac Med, Cairo, Egypt; [Abdelhakim, Ahmed M.] Med Res Grp Egypt, Giza, Egypt; [Samy, Ahmed] Cairo Univ, Dept Obstet & Gynaecol, Fac Med, Cairo, Egypt; [Abbas, Ahmed M.] Assiut Univ, Dept Obstet & Gynaecol, Fac Med, Assiut, Egypt	Cairo Univ, Kasr Al Ainy Fac Med, Cairo, Egypt	Egypt	Cairo Univ	Africa	1
266	55	2019		Med Res Grp Egypt, Giza, Egypt	Egypt	Med Res Grp Egypt	Africa	1
267	55	2019		Cairo Univ, Dept Obstet & Gynaecol, Fac Med, Cairo, Egypt	Egypt	Cairo Univ	Africa	1
268	55	2019		Assiut Univ, Dept Obstet & Gynaecol, Fac Med, Assiut, Egypt	Egypt	Assiut Univ	Africa	1
269	56	2019	[Ewuoso, C.; Hall, S.] Stellenbosch Univ, Fac Arts & Social Sci, Dept Philosophy, Ctr Appl Eth, Cape Town, South Africa	Stellenbosch Univ, Fac Arts & Social Sci, Dept Philosophy, Ctr Appl Eth, Cape Town, South Africa	South Africa	Stellenbosch Univ	Africa	1
270	57	2019	[Leandro, Carol Gois; da Silva da Fonseca, Eveline Viana; de Lim, Cybelle Rolim; Ferreira-e-Silva, Wylla Tatiana] Univ Fed Pernambuco, Dept Nutr, CAV UFPE, Recife, PE, Brazil; [Leandro, Carol Gois] Univ Fed Pernambuco, Dept Phys Educ & Sports Sci, CAV UFPE, Recife, PE, Brazil; [Tchamo, Mario Eugenio] Pedag Univ, Fac Phys Educ & Sports, Maputo, Mozambique	Univ Fed Pernambuco, Dept Nutr, CAV UFPE, Recife, PE, Brazil	Brazil	Univ Fed Pernambuco	Americas	0
271	57	2019		Univ Fed Pernambuco, Dept Phys Educ & Sports Sci, CAV UFPE, Recife, PE, Brazil	Brazil	Univ Fed Pernambuco	Americas	0
272	57	2019		Pedag Univ, Fac Phys Educ & Sports, Maputo, Mozambique	Mozambique	Pedag Univ	Africa	1
273	58	2019	[Pensier, Joris; Carr, Julie; Belafia, Fouad] Ctr Hosp Univ Montpellier, St Eloi Teaching Hosp, Anesthesia & Crit Care Dept B, Anesthesiol & Intens Care, F-34295 Montpellier 5, France; [de Jong, Audrey; Chanques, Gerald; Jaber, Samir] Univ Montpellier, Anesthesia & Crit Care Dept B, Ctr Hosp Univ Montpellier,INSERM,CNRS,U1046,UMR 9, St Eloi Teaching Hosp,PhyMedExp,Anesthesiol & Int, F-34295 Montp…	Ctr Hosp Univ Montpellier, St Eloi Teaching Hosp, Anesthesia & Crit Care Dept B, Anesthesiol & Intens Care, F-34295 Montpellier 5, France	France	Ctr Hosp Univ Montpellier	Europe	0
274	58	2019		Univ Montpellier, Anesthesia & Crit Care Dept B, Ctr Hosp Univ Montpellier,INSERM,CNRS,U1046,UMR 9, St Eloi Teaching Hosp,PhyMedExp,Anesthesiol & Int, F-34295 Montpellier 5, France	France	Ctr Hosp Univ Montpellier	Europe	0
275	58	2019		Univ Tunis El Manar, Mil Hosp Tunis, Fac Med Tunis, Dept Anesthesiol & Crit Care Med, Tunis, Tunisia	Tunisia	Univ Tunis El Manar	Africa	1
276	58	2019		Univ Montpellier, Lapeyronie Hosp, Dept Stat, MISTEA,UMR 729, Montpellier, France	France	Ctr Hosp Univ Montpellier	Europe	0
277	58	2019		Ctr Hosp Univ Clermont Ferrand, Dept Med Perioperatoire Anesthesie & Reanimat, Clermont Ferrand, France	France	Ctr Hosp Univ Clermont Ferrand	Europe	0
278	58	2019		Hop St Louis, AP HP, Med Intens Care Unit, Paris, France	France	Hop St Louis	Europe	0
279	59	2019	[Tan, Justin; Taskin, Omur; Iews, Mahmoud; Kan, Arohumam; Rowe, Timothy; Bedaiwy, Mohamed A.] Univ British Columbia, Dept Obstet & Gynaecol, Vancouver, BC, Canada; [Iews, Mahmoud] South Valley Univ, Dept Obstet & Gynecol, Luxor, Egypt; [Lee, Arthur J.] Univ British Columbia, Dept Cardiovasc Surg, Vancouver, BC, Canada	Univ British Columbia, Dept Obstet & Gynaecol, Vancouver, BC, Canada	Canada	Univ British Columbia	Americas	0
280	59	2019		South Valley Univ, Dept Obstet & Gynecol, Luxor, Egypt	Egypt	South Valley Univ	Africa	1
281	59	2019		Univ British Columbia, Dept Cardiovasc Surg, Vancouver, BC, Canada	Canada	Univ British Columbia	Americas	0
282	60	2019	[Mekonnen, D.; Derbie, A.; Biadglegne, F.] Bahir Dar Univ, Dept Med Microbiol Immunol & Parasitol, Coll Med & Hlth Sci, POB 79, Bahir Dar, Ethiopia; [Mekonnen, D.; Nibret, E.; Munshea, A.] Bahir Dar Univ, Biotechnol Res Inst, Bahir Dar, Ethiopia; [Derbie, A.] Addis Ababa Univ, Ctr Innovat Drug Dev & Therapeut Trials Africa, Addis Ababa, Ethiopia; [Abeje, A.] Bahir Dar Univ, Geospatial Data & Tech…	Bahir Dar Univ, Dept Med Microbiol Immunol & Parasitol, Coll Med & Hlth Sci, POB 79, Bahir Dar, Ethiopia	Ethiopia	Bahir Dar Univ	Africa	1
283	60	2019		Bahir Dar Univ, Biotechnol Res Inst, Bahir Dar, Ethiopia	Ethiopia	Bahir Dar Univ	Africa	1
284	60	2019		Addis Ababa Univ, Ctr Innovat Drug Dev & Therapeut Trials Africa, Addis Ababa, Ethiopia	Ethiopia	Addis Ababa Univ	Africa	1
285	60	2019		Bahir Dar Univ, Geospatial Data & Technol Ctr, Bahir Dar, Ethiopia	Ethiopia	Bahir Dar Univ	Africa	1
286	60	2019		Felege Hiwot Referral Hosp, Amhara Reg State Hlth Bur, Bahir Dar, Ethiopia	Ethiopia	Felege Hiwot Referral Hosp	Africa	1
287	60	2019		Armauer Hansen Res Inst, Addis Ababa, Ethiopia	Ethiopia	Armauer Hansen Res Inst	Africa	1
288	60	2019		Bahir Dar Univ, Dept Biol, Bahir Dar, Ethiopia	Ethiopia	Bahir Dar Univ	Africa	1
289	60	2019		Univ Leipzig, Inst Clin Immunol, Med Fac, Leipzig, Germany	Germany	Univ Leipzig	Europe	0
290	61	2019	[Deyno, Serawit; Alele, Paul E.] Mbarara Univ Sci & Technol, Dept Pharmacol, POB 1410, Mbarara, Uganda; [Deyno, Serawit; Mtewa, Andrew G.] Mbarara Univ Sci & Technol, Pharm Biotechnol & Tradit Med PHARMBIOTRAC Ctr Ex, POB 1410, Mbarara, Uganda; [Deyno, Serawit] Hawassa Univ, Coll Med & Hlth Sci, Sch Med, Dept Pharmacol, POB 1560, Hawassa, Ethiopia; [Mtewa, Andrew G.] Malawi Univ Sci & Technol, Ma…	Mbarara Univ Sci & Technol, Dept Pharmacol, POB 1410, Mbarara, Uganda	Uganda	Mbarara Univ Sci & Technol	Africa	1
291	61	2019		Mbarara Univ Sci & Technol, Pharm Biotechnol & Tradit Med PHARMBIOTRAC Ctr Ex, POB 1410, Mbarara, Uganda	Uganda	Mbarara Univ Sci & Technol	Africa	1
292	61	2019		Hawassa Univ, Coll Med & Hlth Sci, Sch Med, Dept Pharmacol, POB 1560, Hawassa, Ethiopia	Ethiopia	Hawassa Univ	Africa	1
293	61	2019		Malawi Univ Sci & Technol, Malawi Inst Technol, Dept Appl Sci, Chem Sect, Limbe, Malawi	Malawi	Malawi Univ Sci & Technol	Africa	1
294	61	2019		Ethiopian Publ Hlth Res Inst, Tradit & Modern Drug Res Directorate, Addis Ababa, Ethiopia	Ethiopia	Ethiopian Publ Hlth Res Inst	Africa	1
295	61	2019		Addis Ababa Univ, Dept Pharmaceut Chem & Pharmacognosy, Addis Ababa, Ethiopia	Ethiopia	Addis Ababa Univ	Africa	1
296	61	2019		Coll Hlth Sci, Ctr Innovat Drug Dev & Therapeut Trials Africa, Addis Ababa, Ethiopia	Ethiopia	Coll Hlth Sci	Africa	1
297	61	2019		Mbarara Univ Sci & Technol, Dept Microbiol, POB 1410, Mbarara, Uganda	Uganda	Mbarara Univ Sci & Technol	Africa	1
298	61	2019		Univ Dundee, Wellcome Ctr Antiinfectives Res, Sch Life Sci, Div Biol Chem & Drug Discovery, Dundee DD1 5EH, Scotland	United Kingdom	Univ Dundee	Europe	0
299	62	2019	[Abdelhakim, Ahmed M.] Cairo Univ, Kasr Al Ainy Fac Med, Cairo, Egypt; [Abdelhakim, Ahmed M.; Gadallah, Al-Hussein] Med Res Grp Egypt, Giza, Egypt; [Gadallah, Al-Hussein] Assiut Univ, Fac Med, Assiut, Egypt; [Abbas, Ahmed M.] Assiut Univ, Fac Med, Dept Obstet & Gynaecol, Assiut, Egypt	Cairo Univ, Kasr Al Ainy Fac Med, Cairo, Egypt	Egypt	Cairo Univ	Africa	1
300	62	2019		Med Res Grp Egypt, Giza, Egypt	Egypt	Med Res Grp Egypt	Africa	1
301	62	2019		Assiut Univ, Fac Med, Assiut, Egypt	Egypt	Assiut Univ	Africa	1
302	62	2019		Assiut Univ, Fac Med, Dept Obstet & Gynaecol, Assiut, Egypt	Egypt	Assiut Univ	Africa	1
303	63	2019	[Chaouch, Mohamed Ali; Dougaz, Mohamed Wejih; Bouasker, Ibtissem; Jerraya, Hichem; Ghariani, Wafa; Khalfallah, Mehdi; Nouira, Ramzi; Dziri, Chadli] Charles Nicolle Hosp, Dept Surg B, Tunis, Tunisia	Charles Nicolle Hosp, Dept Surg B, Tunis, Tunisia	Tunisia	Charles Nicolle Hosp	Africa	1
304	64	2019	[Ayano, Getinet] Amanuel Mental Specialized Hosp, Res & Training Dept, Addis Ababa 1971, Ethiopia; [Tsegay, Light] Aksum Univ, Dept Psychiat, Aksum, Ethiopia; [Abraha, Mebratu] Paulos Millennium Med Coll, Dept Psychiat, Addis Ababa, Ethiopia; [Yohannes, Kalkidan] Dilla Univ, Dept Psychiat, Dilla, Ethiopia	Amanuel Mental Specialized Hosp, Res & Training Dept, Addis Ababa 1971, Ethiopia	Ethiopia	Amanuel Mental Specialized Hosp	Africa	1
305	64	2019		Aksum Univ, Dept Psychiat, Aksum, Ethiopia	Ethiopia	Aksum Univ	Africa	1
306	64	2019		Paulos Millennium Med Coll, Dept Psychiat, Addis Ababa, Ethiopia	Ethiopia	Paulos Millennium Med Coll	Africa	1
307	64	2019		Dilla Univ, Dept Psychiat, Dilla, Ethiopia	Ethiopia	Dilla Univ	Africa	1
308	65	2019	[Chibi, B.; Torres, N. F.; Sokhela, Z. P.; Mashamba-Thompson, T. P.] Univ KwaZulu Natal, Sch Nursing & Publ Hlth, Discipline Publ Hlth Med, ZA-4001 Durban, South Africa; [Chibi, B.; Sokhela, Z. P.] Human Sci Res Council, Social Aspects Publ Hlth, ZA-4001 Durban, South Africa; [Torres, N. F.] ISCISA Higher Inst Hlth Sci, Maputo, Mozambique	Univ KwaZulu Natal, Sch Nursing & Publ Hlth, Discipline Publ Hlth Med, ZA-4001 Durban, South Africa	South Africa	Univ KwaZulu Natal	Africa	1
309	65	2019		Human Sci Res Council, Social Aspects Publ Hlth, ZA-4001 Durban, South Africa	South Africa	Human Sci Res Council	Africa	1
310	65	2019		ISCISA Higher Inst Hlth Sci, Maputo, Mozambique	Mozambique	ISCISA Higher Inst Hlth Sci	Africa	1
311	66	2019	[Collin, Simon M.; Lamb, Peter; Lamagni, Theresa] Publ Hlth England, Healthcare Associated Infect & Antimicrobial Resi, Natl Infect Serv, 61 Colindale Ave, London NW9 5EQ, England; [Jauneikaite, Elita] Imperial Coll, Sch Publ Hlth, Dept Infect Dis Epidemiol, London, England; [Jauneikaite, Elita; Sriskandan, Shiranee; Lamagni, Theresa] Imperial Coll, NIHR Hlth Protect Res Unit Healthcare Associate…	Publ Hlth England, Healthcare Associated Infect & Antimicrobial Resi, Natl Infect Serv, 61 Colindale Ave, London NW9 5EQ, England	United Kingdom	Publ Hlth England	Europe	0
312	66	2019		Imperial Coll, Sch Publ Hlth, Dept Infect Dis Epidemiol, London, England	United Kingdom	Imperial Coll London	Europe	0
313	66	2019		Imperial Coll, NIHR Hlth Protect Res Unit Healthcare Associated, London, England	United Kingdom	Imperial Coll London	Europe	0
314	66	2019		St Georges Univ London, Paediat Infect Dis Res Grp, London, England	United Kingdom	St Georges Univ London	Europe	0
315	66	2019		MRC Uganda Virus Res Inst UVRI, Entebbe, Uganda	Uganda	MRC, Uganda Virus Res Inst	Africa	1
316	66	2019		London Sch Hyg & Trop Med, Uganda Res Unit, Entebbe, Uganda	Uganda	London Sch Hyg & Trop Med	Africa	1
317	66	2019		Publ Hlth England, Pathogen Immun Grp, Porton Down, England	United Kingdom	Publ Hlth England	Europe	0
318	66	2019		Ist Super Sanita, Dept Infect Dis, Rome, Italy	Italy	Ist Super Sanita	Europe	0
319	66	2019		Univ Hosp, Maternal & Child Dept, Neonatal Intens Care Unit, Modena, Italy	Italy	Univ Hosp, Maternal & Child Dept	Europe	0
320	66	2019		Imperial Coll, MRC Ctr Mol Bacteriol & Infect, London, England	United Kingdom	Imperial Coll London	Europe	0
321	67	2019	[Sekyere, John Osei; Reta, Melese Abate; Maningi, Nontuthuko Excellent; Fourie, Petrus Bernard] Univ Pretoria, Dept Med Microbiol, Fac Hlth Sci, Pretoria, South Africa; [Reta, Melese Abate] Woldia Univ, Dept Med Lab Sci, Fac Hlth Sci, Woldia, Ethiopia	Univ Pretoria, Dept Med Microbiol, Fac Hlth Sci, Pretoria, South Africa	South Africa	Univ Pretoria	Africa	1
322	67	2019		Woldia Univ, Dept Med Lab Sci, Fac Hlth Sci, Woldia, Ethiopia	Ethiopia	Woldia Univ	Africa	1
323	68	2019	[Schlosser, Ralf W.] Northeastern Univ, Dept Commun Sci & Disorders, 360 Huntington Ave, Boston, MA 02115 USA; [Schlosser, Ralf W.; Shane, Howard] Boston Childrens Hosp, Ctr Commun Enhancement, Dept Otolaryngol & Commun Enhancement, 9 Hope Ave, Waltham, MA 02453 USA; [Schlosser, Ralf W.] Univ Pretoria, Fac Humanities, Ctr Augmentat & Alternat Commun, Pretoria, South Africa; [Hemsley, Bronwyn] Uni…	Northeastern Univ, Dept Commun Sci & Disorders, 360 Huntington Ave, Boston, MA 02115 USA	USA	Northeastern Univ	Americas	0
324	68	2019		Boston Childrens Hosp, Ctr Commun Enhancement, Dept Otolaryngol & Commun Enhancement, 9 Hope Ave, Waltham, MA 02453 USA	USA	Boston Childrens Hosp	Americas	0
325	68	2019		Univ Pretoria, Fac Humanities, Ctr Augmentat & Alternat Commun, Pretoria, South Africa	South Africa	Univ Pretoria	Africa	1
326	68	2019		Univ Technol Sydney, Grad Sch Hlth, Speech Pathol, POB 123, Ultimo, NSW 2007, Australia	Australia	Univ Technol Sidney	Oceania	0
327	68	2019		Harvard Med Sch, Otolaryngol, Boston, MA 02115 USA	USA	Harvard Univ	Americas	0
328	68	2019		Eastern Michigan Univ, Dept Psychol, Ypsilanti, MI 48197 USA	USA	Eastern Michigan Univ	Americas	0
329	68	2019		Texas State Univ, Dept Curriculum & Instruct, Special Educ, 601 Univ Dr, San Marcos, TX 78666 USA	USA	Texas State Univ	Americas	0
330	68	2019		Emory Univ, Dept Psychol, Room 473,Eagle Row, Atlanta, GA 30322 USA	USA	Emory Univ	Americas	0
331	68	2019		Univ Melbourne, Sch Psychol Sci, Melbourne, Vic, Australia	Australia	Univ Melbourne	Oceania	0
332	68	2019		Griffith Univ, Sch Allied Hlth Sci, Menzies Allied Hlth Inst, 2-71 G40 Gold Coast Campus,Parklands Dr, Southport, Qld 4215, Australia	Australia	Griffith Univ	Oceania	0
333	68	2019		Regent Univ, Sch Educ, 1000 Univ Dr, Virginia Beach, VA 23454 USA	USA	Regent Univ	Americas	0
334	68	2019		Northeastern Univ, Dept Psychol, 360 Huntington Ave, Boston, MA 02115 USA	USA	Northeastern Univ	Americas	0
335	68	2019		Univ N Carolina, Frank Porter Graham Child Dev Inst, CB 8040, Chapel Hill, NC 27599 USA	USA	Univ N Carolina	Americas	0
336	69	2019	[Magdi, Yasmin] Al Yasmeen Fertil & Gynecol Ctr, 5 Farid Nada St, Banha 13511, Qalubyia, Egypt; [Samy, Ahmed] Cairo Univ, Dept Obstet & Gynecol, Fac Med, Cairo, Egypt; [Abbas, Ahmed M.] Assiut Univ, Dept Obstet & Gynecol, Fac Med, Assiut, Egypt; [Ibrahim, Mohamed Ahmed; Edris, Yehia; El-Gohary, Ayman] Benha Univ, Dept Obstet & Gynecol, Fac Med, Banha, Egypt; [Fathi, Ahmed M.] Kafrelsheikh Univ, D…	Al Yasmeen Fertil & Gynecol Ctr, 5 Farid Nada St, Banha 13511, Qalubyia, Egypt	Egypt	Al Yasmeen Fertil & Gynecol Ctr	Africa	1
337	69	2019		Cairo Univ, Dept Obstet & Gynecol, Fac Med, Cairo, Egypt	Egypt	Cairo Univ	Africa	1
338	69	2019		Assiut Univ, Dept Obstet & Gynecol, Fac Med, Assiut, Egypt	Egypt	Assiut Univ	Africa	1
339	69	2019		Benha Univ, Dept Obstet & Gynecol, Fac Med, Banha, Egypt	Egypt	Benha Univ	Africa	1
340	69	2019		Kafrelsheikh Univ, Dept Obstet & Gynecol, Fac Med, Kafr Al Sheikh, Egypt	Egypt	Kafrelsheikh Univ	Africa	1
341	69	2019		IbnSina Hosp, IbnSina IVF Ctr, Sohag, Egypt	Egypt	IbnSina Hosp	Africa	1
342	70	2019	[Belayneh, Tadesse; Gebeyehu, Abebaw] Univ Gondar, Coll Med & Hlth Sci, Inst Publ Hlth, Gondar 196, Ethiopia; [Adefris, Mulat] Univ Gondar, Sch Med, Dept Gynecol & Obstet, Gondar, Ethiopia; [Rortveit, Guri] Univ Bergen, Dept Global Publ Hlth & Primary Care, Res Grp Gen Practice, Bergen, Norway; [Rortveit, Guri] Uni Res, Res Unit Gen Practice, Uni Hlth, Bergen, Norway	Univ Gondar, Coll Med & Hlth Sci, Inst Publ Hlth, Gondar 196, Ethiopia	Ethiopia	Univ Gondar	Africa	1
343	70	2019		Univ Gondar, Sch Med, Dept Gynecol & Obstet, Gondar, Ethiopia	Ethiopia	Univ Gondar	Africa	1
344	70	2019		Univ Bergen, Dept Global Publ Hlth & Primary Care, Res Grp Gen Practice, Bergen, Norway	Norway	Univ Bergen	Europe	0
345	70	2019		Uni Res, Res Unit Gen Practice, Uni Hlth, Bergen, Norway	Norway	Uni Res	Europe	0
346	71	2019	[Abou Neel, Ensanya A.] King Abdulaziz Univ, Div Biomat, Dept Restorat Dent, Jeddah, Saudi Arabia; [Abou Neel, Ensanya A.] Tanta Univ, Biomat Dept, Fac Dent, Tanta, Egypt; [Abou Neel, Ensanya A.; Knowles, Jonathan C.] UCL, Biomat & Tissue Engn Div, Eastman Dent Inst, 256 Grays Inn Rd, London WC1X 8LD, England; [Knowles, Jonathan C.] Discoveries Ctr Regenerat & Precis Med, UCL Campus, London, Engl…	King Abdulaziz Univ, Div Biomat, Dept Restorat Dent, Jeddah, Saudi Arabia	Saudi Arabia	King Abdulaziz Univ	Asia	0
347	71	2019		Tanta Univ, Biomat Dept, Fac Dent, Tanta, Egypt	Egypt	Tanta Univ	Africa	1
348	71	2019		UCL, Biomat & Tissue Engn Div, Eastman Dent Inst, 256 Grays Inn Rd, London WC1X 8LD, England	United Kingdom	UCL	Europe	0
349	71	2019		Discoveries Ctr Regenerat & Precis Med, UCL Campus, London, England	United Kingdom	Discoveries Ctr Regenerat & Precis Med	Europe	0
350	71	2019		Dankook Univ, Dept Nanobiomed Sci, Cheonan, South Korea	South Korea	Dankook Univ	Asia	0
351	71	2019		Dankook Univ, BK21 Plus NBM Global Res Ctr Regenerat Med, Cheonan, South Korea	South Korea	Dankook Univ	Asia	0
352	71	2019		Univ Toronto, Fac Dent, 124 Edward St, Toronto, ON M5G 1G6, Canada	Canada	Univ Toronto	Americas	0
353	72	2019	[Kuteesa, Monica O.; Seeley, Janet] MRC UVRI & LSHTM Uganda Res Unit, Entebbe, Uganda; [Kuteesa, Monica O.] London Sch Hyg & Trop Med, Dept Infect Dis Epidemiol, London, England; [Seeley, Janet] London Sch Hyg & Trop Med, Dept Global Hlth & Dev, London, England; [Weiss, Helen A.; Webb, Emily L.] London Sch Hyg & Trop Med, MRC Trop Epidemiol Grp, London, England; [Cook, Sarah] London Sch Hyg & Tro…	MRC UVRI & LSHTM Uganda Res Unit, Entebbe, Uganda	Uganda	LSHTM	Africa	1
354	72	2019		London Sch Hyg & Trop Med, Dept Infect Dis Epidemiol, London, England	United Kingdom	London Sch Hyg & Trop Med	Europe	0
355	72	2019		London Sch Hyg & Trop Med, Dept Global Hlth & Dev, London, England	United Kingdom	London Sch Hyg & Trop Med	Europe	0
356	72	2019		London Sch Hyg & Trop Med, MRC Trop Epidemiol Grp, London, England	United Kingdom	London Sch Hyg & Trop Med	Europe	0
357	72	2019		London Sch Hyg & Trop Med, Dept Noncommunicable Dis Epidemiol, London, England	United Kingdom	London Sch Hyg & Trop Med	Europe	0
358	72	2019		Int AIDS Vaccine Initiat IAVI, Nairobi, Kenya	Kenya	Int AIDS Vaccine Initiat IAVI	Africa	1
359	73	2019	[Henst, Rob H. P.; Pienaar, Paula R.; Rae, Dale E.] Univ Cape Town, Fac Hlth Sci, Dept Human Biol, Lifestyle & Sport Res Ctr,Hlth Through Phys Act, POB 115, ZA-7725 Cape Town, South Africa; [Roden, Laura C.] Univ Cape Town, Fac Sci, Dept Mol & Cell Biol, Cape Town, South Africa; [Roden, Laura C.] Coventry Univ, Sch Life Sci, Coventry CV1 5FB, W Midlands, England	Univ Cape Town, Fac Hlth Sci, Dept Human Biol, Lifestyle & Sport Res Ctr,Hlth Through Phys Act, POB 115, ZA-7725 Cape Town, South Africa	South Africa	Univ Cape Town	Africa	1
360	73	2019		Univ Cape Town, Fac Sci, Dept Mol & Cell Biol, Cape Town, South Africa	South Africa	Univ Cape Town	Africa	1
361	73	2019		Coventry Univ, Sch Life Sci, Coventry CV1 5FB, W Midlands, England	United Kingdom	Coventry Univ	Europe	0
362	74	2019	[Hoch, Eva; Niemann, Dominik; von Keller, Rupert; Friemel, Chris M.; Hasan, Alkomiet; Pogarell, Oliver] Ludwig Maximilians Univ Munchen, Univ Hosp, Dept Psychiat & Psychotherapy, Cannabinoid Res & Treatment Grp, Nussbaumstr 7, D-80336 Munich, Germany; [Schneider, Miriam] Martin Luther Univ Halle Wittenberg, Univ Agr, APOPO, Morogoro, Tanzania; [Preuss, Ulrich W.] Martin Luther Univ Halle Wittenbe…	Ludwig Maximilians Univ Munchen, Univ Hosp, Dept Psychiat & Psychotherapy, Cannabinoid Res & Treatment Grp, Nussbaumstr 7, D-80336 Munich, Germany	Germany	Ludwig Maximilians Univ Munchen	Europe	0
363	74	2019		Martin Luther Univ Halle Wittenberg, Univ Agr, APOPO, Morogoro, Tanzania	Tanzania	Martin Luther Univ Halle Wittenberg	Africa	1
364	74	2019		Martin Luther Univ Halle Wittenberg, Dept Psychiat Psychotherapy & Psychosomat, Vitos Hosp Psychiat & Psychotherapy, Halle, Germany	Germany	Martin Luther Univ Halle Wittenberg	Europe	0
365	75	2019	[Kushwah, Shiksha; Sagar, Mahim] Indian Inst Technol Delhi, Dept Management Studies, Delhi, India; [Dhir, Amandeep] Univ Helsinki, Fac Educ Sci, Helsinki, Finland; [Dhir, Amandeep] North West Univ, Optentia Res Focus Area, Vanderbijlpark, South Africa; [Gupta, Bhumika] Inst Telecom Ecole Management, 9 Rue Charles Fourier, F-91011 Evry, France	Indian Inst Technol Delhi, Dept Management Studies, Delhi, India	India	Indian Inst Technol Delhi	Asia	0
366	75	2019		Univ Helsinki, Fac Educ Sci, Helsinki, Finland	Finland	Univ Helsinki	Europe	0
367	75	2019		North West Univ, Optentia Res Focus Area, Vanderbijlpark, South Africa	South Africa	North West Univ	Africa	1
368	75	2019		Inst Telecom Ecole Management, 9 Rue Charles Fourier, F-91011 Evry, France	France	Inst Telecom Ecole Management	Europe	0
369	76	2019	[Bavuma, Charlotte; Musafiri, Sanctus] Univ Rwanda, Kigali Univ Teaching Hosp, Coll Med & Hlth Sci, Kigali, Rwanda; [Sahabandu, Diomira; Danquah, Ina] Charite Univ Med Berlin, Inst Social Med Epidemiol Arid Hlth Econ, Berlin, Germany; [Danquah, Ina] German Inst Human Nutr, Dept Mol Epidemiol, Potsdam, Germany; [McQuillan, Ruth; Wild, Sarah] Univ Edinburgh, Usher Inst Populat Hlth Sci Arid Informa…	Univ Rwanda, Kigali Univ Teaching Hosp, Coll Med & Hlth Sci, Kigali, Rwanda	Rwanda	Univ Rwanda	Africa	1
370	76	2019		Charite Univ Med Berlin, Inst Social Med Epidemiol Arid Hlth Econ, Berlin, Germany	Germany	Charite Univ Med Berlin	Europe	0
371	76	2019		German Inst Human Nutr, Dept Mol Epidemiol, Potsdam, Germany	Germany	German Inst Human Nutr	Europe	0
372	76	2019		Univ Edinburgh, Usher Inst Populat Hlth Sci Arid Informat, Edinburgh, Midlothian, Scotland	United Kingdom	Univ Edinburgh	Europe	0
373	77	2019	[Mudie, Kathleen; dos-Santos-Silva, Isabel; Smeeth, Liam; Cook, Sarah; Nitsch, Dorothea; Perel, Pablo] London Sch Hyg & Trop Med, Dept Noncommunicable Dis Epidemiol, London, England; [Tan, Melisa Mei Jin] Natl Univ Singapore, Saw Swee Hock Sch Publ Hlth, Singapore, Singapore; [Kendall, Lindsay] GlaxoSmithKline, Biostat, Stevenage, Herts, England; [Addo, Juliet; Ako, Agbor] GlaxoSmithKline, Africa…	London Sch Hyg & Trop Med, Dept Noncommunicable Dis Epidemiol, London, England	United Kingdom	London Sch Hyg & Trop Med	Europe	0
374	77	2019		Natl Univ Singapore, Saw Swee Hock Sch Publ Hlth, Singapore, Singapore	Singapore	Natl Univ Singapore	Asia	0
375	77	2019		GlaxoSmithKline, Biostat, Stevenage, Herts, England	United Kingdom	GlaxoSmithKline	Europe	0
376	77	2019		GlaxoSmithKline, Africa NCD Open Lab, Global Hlth Catalyst, Stevenage, Herts, England	United Kingdom	GlaxoSmithKline	Europe	0
377	77	2019		Imperial Coll London, Natl Heart & Lung Inst, Populat & Occupat Dis, London, England	United Kingdom	Imperial Coll London	Europe	0
378	77	2019		MRC UVRI & LSHTM Uganda, Entebbe, Uganda	Uganda	MRC UVRI & LSHTM Uganda	Africa	1
379	77	2019		Univ Witwatersrand, Sch Publ Hlth, MRC Wits Rural Publ Hlth & Hlth Transit Res Unit, Johannesburg, South Africa	South Africa	Univ Witwatersrand	Africa	1
380	78	2019	[Gizaw, Zemichael] Univ Gondar, Coll Med & Hlth Sci, Dept Environm & Occupat Hlth & Safety, Inst Publ Hlth, Gondar, Ethiopia	Univ Gondar, Coll Med & Hlth Sci, Dept Environm & Occupat Hlth & Safety, Inst Publ Hlth, Gondar, Ethiopia	Ethiopia	Univ Gondar	Africa	1
381	79	2019	[Eke, Christopher Ifeanyi; Norman, Azah Anir; Shuib, Liyana; Nweke, Henry Friday] Univ Malaya, Dept Informat Syst, Fac Comp Sci & Informat Technol, Kuala Lumpur 50603, Malaysia; [Eke, Christopher Ifeanyi] Fed Univ, Fac Sci, Dept Comp Sci, PMB 146, Lafia, Nasarawa State, Nigeria; [Nweke, Henry Friday] Ebonyi State Univ, Comp Sci Dept, PMB 053, Abakaliki, Ebonyi State, Nigeria	Univ Malaya, Dept Informat Syst, Fac Comp Sci & Informat Technol, Kuala Lumpur 50603, Malaysia	Malaysia	Univ Malaya	Asia	0
382	79	2019		Fed Univ, Fac Sci, Dept Comp Sci, PMB 146, Lafia, Nasarawa State, Nigeria	Nigeria	Fed Univ	Africa	1
383	79	2019		Ebonyi State Univ, Comp Sci Dept, PMB 053, Abakaliki, Ebonyi State, Nigeria	Nigeria	Ebonyi State Univ	Africa	1
384	80	2019	[Natamba, Barnabas Kahiira; Namara, Arthur Araali; Nyirenda, Moffat Joha] MRC UVRI & LSHTM Uganda Res Unit, Plot 51-59,Nakiwogo Rd,POB 49, Entebbe, Uganda; [Nyirenda, Moffat Joha] London Sch Hyg & Trop Med, Fac Epidemiol & Populat Hlth, Dept Noncommunicable Dis Epidemiol, London, England	MRC UVRI & LSHTM Uganda Res Unit, Plot 51-59,Nakiwogo Rd,POB 49, Entebbe, Uganda	Uganda	LSHTM	Africa	1
385	80	2019		London Sch Hyg & Trop Med, Fac Epidemiol & Populat Hlth, Dept Noncommunicable Dis Epidemiol, London, England	United Kingdom	London Sch Hyg & Trop Med	Europe	0
386	81	2019	[Zhao, Wei; Zhang, Li; Zhang, Guoliang] Inner Mongolia Univ Nationalities, Dept Obstet & Gynecol, Affiliated Hosp, Tongliao 028000, Neimenggu, Peoples R China; [Varkaneh, Hamed Kord; Salehisahlabadi, Ammar] Shahid Beheshti Univ Med Sci, Natl Nutr & Food Technol Res Inst, Fac Nutr & Food Technol, Dept Clin Nutr & Dietet, Tehran, Iran; [Rahmani, Jamal] Shahid Beheshti Univ Med Sci, Natl Nutr & Food…	Inner Mongolia Univ Nationalities, Dept Obstet & Gynecol, Affiliated Hosp, Tongliao 028000, Neimenggu, Peoples R China	China	Inner Mongolia Univ Nationalities	Asia	0
387	81	2019		Shahid Beheshti Univ Med Sci, Natl Nutr & Food Technol Res Inst, Fac Nutr & Food Technol, Dept Clin Nutr & Dietet, Tehran, Iran	Iran	Shahid Beheshti Univ Med Sci	Asia	0
388	81	2019		Shahid Beheshti Univ Med Sci, Natl Nutr & Food Technol Res Inst, Fac Nutr & Food Technol, Dept Community Nutr,Student Res Comm, Tehran, Iran	Iran	Shahid Beheshti Univ Med Sci	Asia	0
389	81	2019		Coventry Univ, Ctr Sport Exercise & Life Sci, Coventry CV1 5FB, W Midlands, England	United Kingdom	Coventry Univ	Europe	0
390	81	2019		Univ Coll Cork, Sch Med, Cork, Ireland	Ireland	Univ Coll Cork	Europe	0
391	81	2019		AICPD, Arab Diploma Family Med, Cairo, Egypt	Egypt	AICPD	Africa	1
392	82	2019	[Garcia-Molina, Laura; Riquelme-Gallego, Blanca; Cano-Ibanez, Naomi; Bueno-Cavanillas, Aurora] Univ Granada, Dept Prevent Med & Publ Hlth, Ave Invest 11, Granada 18016, Spain; [Garcia-Molina, Laura; Cano-Ibanez, Naomi; Bueno-Cavanillas, Aurora] CIBER Epidemiol & Salud Publ CIBERESP, Ave Monforte Lemos 3-5, Madrid 28029, Spain; [Lewis-Mikhael, Anne-Mary] McMaster Univ, Dept Obstet & Gynecol, 1280 …	Univ Granada, Dept Prevent Med & Publ Hlth, Ave Invest 11, Granada 18016, Spain	Spain	Univ Granada	Europe	0
393	82	2019		CIBER Epidemiol & Salud Publ CIBERESP, Ave Monforte Lemos 3-5, Madrid 28029, Spain	Spain	CIBER Epidemiol & Salud Publ CIBERESP	Europe	0
394	82	2019		McMaster Univ, Dept Obstet & Gynecol, 1280 Main St West, Hamilton, ON, Canada	Canada	McMaster Univ	Americas	0
395	82	2019		Alexandria Univ, High Inst Pub Hlth, 165 El Horreya Ave, Alexandria, Egypt	Egypt	Alexandria Univ	Africa	1
396	82	2019		FIBAO, Ave Madrid 15, Granada 18018, Spain	Spain	FIBAO	Europe	0
397	82	2019		Univ Pablo Olavide, Dept Mol Biol & Biochem Engn, Carretera Utrera,Km 1, Seville 41013, Spain	Spain	Univ Pablo Olavide	Europe	0
398	82	2019		Univ Granada, Inst Invest Biosanitaria Granada Ibs Granada, Serv Andaluz Salud, Ave Madrid 15, Granada 18018, Spain	Spain	Univ Granada	Europe	0
399	83	2019	[Hajebrahimi, Sakineh] Tabriz Univ Med Sci, Res Ctr Evidence Based Med, Tabriz, Iran; [Janati, Ali; Sokhanvar, Mobin] Tabriz Univ Med Sci, Iranian Ctr Excellence Hlth Management, Tabriz, Iran; [Arab-Zozani, Morteza] Birjand Univ Med Sci, Social Determinants Hlth Res Ctr, Sch Hlth, Birjand, Iran; [Haghgoshayie, Elaheh] Maragheh Univ Med Sci, Clin Res Dev Unit, Shahid Beheshti Hosp, Maragheh, Iran;…	Tabriz Univ Med Sci, Res Ctr Evidence Based Med, Tabriz, Iran	Iran	Tabriz Univ Med Sci	Asia	0
400	83	2019		Tabriz Univ Med Sci, Iranian Ctr Excellence Hlth Management, Tabriz, Iran	Iran	Tabriz Univ Med Sci	Asia	0
401	83	2019		Birjand Univ Med Sci, Social Determinants Hlth Res Ctr, Sch Hlth, Birjand, Iran	Iran	Birjand Univ Med Sci	Asia	0
402	83	2019		Maragheh Univ Med Sci, Clin Res Dev Unit, Shahid Beheshti Hosp, Maragheh, Iran	Iran	Maragheh Univ Med Sci	Asia	0
403	83	2019		Jimma Univ, Dept Hlth Econ Management & Policy, Fac Publ Hlth, Inst Hlth, Jimma, Ethiopia	Ethiopia	Jimma Univ	Africa	1
404	83	2019		Baqiyatallah Univ Med Sci, Hlth Management Res Ctr, Tehran, Iran	Iran	Baqiyatallah Univ Med Sci	Asia	0
405	83	2019		Maragheh Univ Med Sci, Res Ctr Evidence Based Hlth Management, Maragheh, Iran	Iran	Maragheh Univ Med Sci	Asia	0
406	84	2019	[Jennings, Lauren; Blanchet, Karl; Singh, Neha S.] London Sch Hyg & Trop Med, Hlth Humanitarian Crises Ctr, 15-17 Tavistock Pl, London WC1H 9SH, England; [George, Asha S.; Jacobs, Tanya] Univ Western Cape, Sch Publ Hlth, Cape Town, South Africa	London Sch Hyg & Trop Med, Hlth Humanitarian Crises Ctr, 15-17 Tavistock Pl, London WC1H 9SH, England	United Kingdom	London Sch Hyg & Trop Med	Europe	0
407	84	2019		Univ Western Cape, Sch Publ Hlth, Cape Town, South Africa	South Africa	Univ Western Cape	Africa	1
408	85	2019	[Ayano, Getinet] Amanuel Mental Specialized Hosp, Res & Training Dept, Addis Ababa, Ethiopia; [Tesfaw, Getachew; Shumet, Shegaye] Univ Gondar, Dept Psychiat, Coll Med & Hlth Sci, Gondar, Ethiopia	Amanuel Mental Specialized Hosp, Res & Training Dept, Addis Ababa, Ethiopia	Ethiopia	Amanuel Mental Specialized Hosp	Africa	1
409	85	2019		Univ Gondar, Dept Psychiat, Coll Med & Hlth Sci, Gondar, Ethiopia	Ethiopia	Univ Gondar	Africa	1
410	86	2019	[Ansu-Mensah, Monica; Mohammed, Tahiru; Udoh, Roseline H.; Bawontuo, Vitalis] Catholic Univ Coll Ghana, Fac Hlth & Allied Sci, Fiapre, Sunyani, Ghana; [Kuupiel, Desmond] Res Sustainable Dev Consult, Sunyani, Ghana; [Bawontuo, Vitalis; Kuupiel, Desmond] Univ KwaZulu Natal, Sch Nursing & Publ Hlth, Discipline Publ Hlth Med, Durban, South Africa	Catholic Univ Coll Ghana, Fac Hlth & Allied Sci, Fiapre, Sunyani, Ghana	Ghana	Catholic Univ Coll Ghana	Africa	1
411	86	2019		Res Sustainable Dev Consult, Sunyani, Ghana	Ghana	Res Sustainable Dev Consult	Africa	1
412	86	2019		Univ KwaZulu Natal, Sch Nursing & Publ Hlth, Discipline Publ Hlth Med, Durban, South Africa	South Africa	Univ KwaZulu Natal	Africa	1
413	87	2019	[Mooi, Nomaxabiso M.; Ncama, Busisiwe P.] Univ KwaZulu Natal, Postgrad Off, Sch Nursing & Publ Hlth, Ground Floor,George Campbell Bldg, Durban, South Africa	Univ KwaZulu Natal, Postgrad Off, Sch Nursing & Publ Hlth, Ground Floor,George Campbell Bldg, Durban, South Africa	South Africa	Univ KwaZulu Natal	Africa	1
414	89	2019	[Louw, Quinette A.; Tawa, Nassib; Van Niekerk, Sjan-Mari; Conradie, Thandi; Coetzee, Marisa] Univ Stellenbosch, Fac Med & Hlth Sci, Div Physiotherapy, Dept Hlth & Rehabil Sci, POB 19063,Francie Van Zijl Dr, ZA-7505 Tygerberg, South Africa; [Tawa, Nassib] Jomo Kenyatta Univ Agr & Technol, Coll Hlth Sci, Sch Med, Dept Rehabil Sci, Nairobi, Kenya	Univ Stellenbosch, Fac Med & Hlth Sci, Div Physiotherapy, Dept Hlth & Rehabil Sci, POB 19063,Francie Van Zijl Dr, ZA-7505 Tygerberg, South Africa	South Africa	Stellenbosch Univ	Africa	1
415	89	2019		Jomo Kenyatta Univ Agr & Technol, Coll Hlth Sci, Sch Med, Dept Rehabil Sci, Nairobi, Kenya	Kenya	Jomo Kenyatta Univ Agr & Technol	Africa	1
416	90	2019	[Uneke, Chigozie Jesse; Uro-Chukwu, Henry Chukwuemeka] Ebonyi State Univ, African Inst Hlth Policy & Hlth Syst, PMB 053, Abakaliki, Nigeria; [Sombie, Issiaka; Johnson, Ermel] West African Hlth Org, 175 Ave Ouezzin Coulibaly,01 BP 153, Bobo Dioulasso 01, Burkina Faso	Ebonyi State Univ, African Inst Hlth Policy & Hlth Syst, PMB 053, Abakaliki, Nigeria	Nigeria	Ebonyi State Univ	Africa	1
417	90	2019		West African Hlth Org, 175 Ave Ouezzin Coulibaly,01 BP 153, Bobo Dioulasso 01, Burkina Faso	Burkina Faso	West African Hlth Org	Africa	1
418	93	2019	[Williams, Jackson L.; Everett, Julian M.; D'Cunha, Nathan M.; Keegan, Richard J.; McKune, Andrew J.; Anstice, Nicola; Naumovski, Nenad] Univ Canberra, Fac Hlth, Canberra, ACT 2601, Australia; [Williams, Jackson L.; D'Cunha, Nathan M.; McKune, Andrew J.; Mellor, Duane D.; Anstice, Nicola; Naumovski, Nenad] Univ Canberra, Collaborat Res Bioact & Biomarkers CRIBB Grp, Bruce, ACT 2601, Australia; [S…	Univ Canberra, Fac Hlth, Canberra, ACT 2601, Australia	Australia	Univ Canberra	Oceania	0
419	93	2019		Univ Canberra, Collaborat Res Bioact & Biomarkers CRIBB Grp, Bruce, ACT 2601, Australia	Australia	Univ Canberra	Oceania	0
420	93	2019		CSIRO, Hlth & Biosecur, Nutr & Hlth Program, Nutr & Hlth Substantiat Grp, Adelaide, SA 5000, Australia	Australia	CSIRO	Oceania	0
421	93	2019		Australian Natl Univ, Med Sch, Canberra, ACT 2605, Australia	Australia	Australian Natl Univ	Oceania	0
422	93	2019		Univ Notre Dame Australia, Sch Med, Sydney, NSW 2000, Australia	Australia	Univ Notre Dame Australia	Oceania	0
423	93	2019		Univ Canberra, Res Inst Sports & Exercise, Canberra, ACT 2601, Australia	Australia	Univ Canberra	Oceania	0
424	93	2019		Univ KwaZulu Natal, Sch Hlth Sci, Discipline Biokinet Exercise & Leisure Sci, ZA-4000 Durban, Kwazulu Natal, South Africa	South Africa	Univ KwaZulu Natal	Africa	1
425	93	2019		Aston Univ, Aston Med Sch, Birmingham B4 7ET, W Midlands, England	United Kingdom	Aston Univ	Europe	0
426	94	2019	[Safa, Houssein; Johnson, Daniel H.; Van Anh Trinh; Rodgers, Theresa E.; Saberian, Chantal; Yee, Cassian; Davies, Michael A.; Diab, Adi] Univ Texas MD Anderson Canc Ctr, Dept Melanoma Med Oncol, Houston, TX 77030 USA; [Lin, Heather] Univ Texas MD Anderson Canc Ctr, Dept Biostat, Houston, TX 77030 USA; [Suarez-Almazor, Maria E.; Abdel-Wahab, Noha] Univ Texas MD Anderson Canc Ctr, Dept Gen Internal…	Univ Texas MD Anderson Canc Ctr, Dept Melanoma Med Oncol, Houston, TX 77030 USA	USA	Univ Texas MD Anderson Canc Ctr	Americas	0
427	94	2019		Univ Texas MD Anderson Canc Ctr, Dept Biostat, Houston, TX 77030 USA	USA	Univ Texas MD Anderson Canc Ctr	Americas	0
428	94	2019		Univ Texas MD Anderson Canc Ctr, Dept Gen Internal Med, Sect Rheumatol & Clin Immunol, Houston, TX 77030 USA	USA	Univ Texas MD Anderson Canc Ctr	Americas	0
429	94	2019		Piedmont Athens Reg Med Ctr, Dept Internal Med, Athens, GA USA	USA	Piedmont Athens Reg Med Ctr	Americas	0
430	94	2019		Univ Texas MD Anderson Canc Ctr, Dept Neurooncol, Houston, TX 77030 USA	USA	Univ Texas MD Anderson Canc Ctr	Americas	0
431	94	2019		Assiut Univ Hosp, Fac Med, Dept Rheumatol & Rehabil, Assiut, Egypt	Egypt	Assiut Univ	Africa	1
432	95	2019	[Adal, Melaku] Addis Ababa Univ, Microbial Cellular & Mol Biol Dept, Addis Ababa, Ethiopia	Addis Ababa Univ, Microbial Cellular & Mol Biol Dept, Addis Ababa, Ethiopia	Ethiopia	Addis Ababa Univ	Africa	1
433	96	2019	[Correia, Jorge Cesar; Lachat, Sarah; Chappuis, Francois; Beran, David] Geneva Univ Hosp, Dept Community Med Primary & Emergency Care, Div Trop & Humanitarian Med, CH-1205 Geneva, Switzerland; [Correia, Jorge Cesar; Lachat, Sarah; Lagger, Gregoire; Chappuis, Francois; Golay, Alain; Beran, David] Univ Geneva, CH-1205 Geneva, Switzerland; [Lagger, Gregoire; Golay, Alain] Geneva Univ Hosp, Dept Comm…	Geneva Univ Hosp, Dept Community Med Primary & Emergency Care, Div Trop & Humanitarian Med, CH-1205 Geneva, Switzerland	Switzerland	Geneva Univ Hosp	Europe	0
434	96	2019		Univ Geneva, CH-1205 Geneva, Switzerland	Switzerland	Univ Geneva	Europe	0
435	96	2019		Geneva Univ Hosp, Dept Community Med Primary & Emergency Care, Div Therapeut Patient Educ Chron Dis, CH-1205 Geneva, Switzerland	Switzerland	Geneva Univ Hosp	Europe	0
436	96	2019		Univ Peruana Cayetano Heredia, Lima, Peru	Peru	Univ Peruana Cayetano Heredia	Americas	0
437	96	2019		Eduardo Mondlane Univ, Maputo, Mozambique	Mozambique	Eduardo Mondlane Univ	Africa	1
438	96	2019		Grad Inst Int & Dev Studies, Geneva, Switzerland	Switzerland	Grad Inst Int & Dev Studies	Europe	0
439	96	2019		Univ Svizzera Italiana, Lugano, Switzerland	Switzerland	Univ Svizzera Italiana	Europe	0
440	97	2019	[Gebrie, Mignote Hailu] Univ Gondar, Sch Nursing, Coll Med & Hlth Sci, Gondar, Ethiopia; [Ford, Jodi] Ohio State Univ, Coll Nursing, Columbus, OH 43210 USA	Univ Gondar, Sch Nursing, Coll Med & Hlth Sci, Gondar, Ethiopia	Ethiopia	Univ Gondar	Africa	1
441	97	2019		Ohio State Univ, Coll Nursing, Columbus, OH 43210 USA	USA	Ohio State Univ	Americas	0
442	98	2019	[Cirocchi, R.; Lancia, M.; Gioia, S.; Carlini, L.] Univ Perugia, Dept Surg Sci, Perugia, Italy; [Randolph, J.] Mercer Univ, Georgia Baptist Coll Nursing, Atlanta, GA USA; [Cheruiyot, I.] Univ Nairobi, Dept Human Anat, POB 30197, Nairobi 00100, Kenya; [Cheruiyot, I.; Henry, B. M.] Int Evidence Based Anat Working Grp, Krakow, Poland; [Davies, J. R.; Wheeler, J.; di Saverio, S.] Cambridge Univ Hosp …	Univ Perugia, Dept Surg Sci, Perugia, Italy	Italy	Univ Peruana Cayetano Heredia	Europe	0
443	98	2019		Mercer Univ, Georgia Baptist Coll Nursing, Atlanta, GA USA	USA	Mercer Univ	Americas	0
444	98	2019		Univ Nairobi, Dept Human Anat, POB 30197, Nairobi 00100, Kenya	Kenya	Univ Nairobi	Africa	1
445	98	2019		Int Evidence Based Anat Working Grp, Krakow, Poland	Poland	Int Evidence Based Anat Working Grp	Europe	0
446	98	2019		Cambridge Univ Hosp NHS Trust, Addenbrookes Hosp, Cambridge Colorectal Unit, Cambridge, England	United Kingdom	Cambridge Univ Hosp NHS Trust	Europe	0
447	98	2019		Cincinnati Childrens Hosp Med Ctr, Cincinnati, OH 45229 USA	USA	Cincinnati Childrens Hosp Med Ctr	Americas	0
448	99	2019	[Mekuria, Abraham Nigussie] Haramaya Univ, Dept Pharmacol, Coll Hlth & Med Sci, Harar, Ethiopia; [Ayele, Yohanes; Mishore, Kirubel Minsamo] Haramaya Univ, Dept Clin Pharm, Coll Hlth & Med Sci, Harar, Ethiopia; [Tola, Assefa] Haramaya Univ, Coll Hlth & Med Sci, Dept Epidemiol & Biostat, Harar, Ethiopia	Haramaya Univ, Dept Pharmacol, Coll Hlth & Med Sci, Harar, Ethiopia	Ethiopia	Haramaya Univ	Africa	1
449	99	2019		Haramaya Univ, Dept Clin Pharm, Coll Hlth & Med Sci, Harar, Ethiopia	Ethiopia	Haramaya Univ	Africa	1
450	99	2019		Haramaya Univ, Coll Hlth & Med Sci, Dept Epidemiol & Biostat, Harar, Ethiopia	Ethiopia	Haramaya Univ	Africa	1
451	100	2019	[Cassidy, Rachel; Singh, Neha S.; Borghi, Josephine; Blanchet, Karl] London Sch Hyg & Trop Med, Dept Global Hlth & Dev, 15-17 Tavistock Pl, London WC1H 9SH, England; [Schiratti, Pierre-Raphael] UCL, Dept Math, London, England; [Schiratti, Pierre-Raphael] Sia Partners UK, London, England; [Semwanga, Agnes] Makerere Univ, Dept Informat Syst, Coll Comp & Informat Sci, POB 7062, Kampala, Uganda; [Bin…	London Sch Hyg & Trop Med, Dept Global Hlth & Dev, 15-17 Tavistock Pl, London WC1H 9SH, England	United Kingdom	London Sch Hyg & Trop Med	Europe	0
452	100	2019		UCL, Dept Math, London, England	United Kingdom	UCL	Europe	0
453	100	2019		Sia Partners UK, London, England	United Kingdom	Sia Partners UK	Europe	0
454	100	2019		Makerere Univ, Dept Informat Syst, Coll Comp & Informat Sci, POB 7062, Kampala, Uganda	Uganda	Makerere Univ	Africa	1
455	100	2019		Ifakara Hlth Inst, POB 78373, Dar Es Salaam, Tanzania	Tanzania	Ifakara Hlth Inst	Africa	1
456	100	2019		Univ Zambia, Sch Humanities & Social Sci, Dept Gender Studies, Lusaka 10101, Zambia	Zambia	Univ Zambia	Africa	1
457	100	2019		Univ Zambia, Inst Econ & Social Res, Econ & Business Res Programme, POB 30900, Lusaka 10101, Zambia	Zambia	Univ Zambia	Africa	1
458	100	2019		London Sch Hyg & Trop, Dept Publ Hlth Environm & Soc, London, England	United Kingdom	London Sch Hyg & Trop Med	Europe	0
459	101	2019	[Noubiap, Jean Jacques; Mayosi, Bongani M.] Univ Adelaide, Ctr Heart Rhythm Disorders, Adelaide, SA, Australia; [Noubiap, Jean Jacques; Mayosi, Bongani M.] Royal Adelaide Hosp, Adelaide, SA, Australia; [Agbor, Valirie N.] Univ Oxford, Nuffield Dept Populat Hlth, Oxford, England; [Bigna, Jean Joel] Ctr Pasteur Cameroon, Dept Epidemiol & Publ Hlth, Yaounde, Cameroon; [Bigna, Jean Joel] Univ Paris S…	Univ Adelaide, Ctr Heart Rhythm Disorders, Adelaide, SA, Australia	Australia	Univ Adelaide	Oceania	0
460	101	2019		Royal Adelaide Hosp, Adelaide, SA, Australia	Australia	Royal Adelaide Hosp	Oceania	0
461	101	2019		Univ Oxford, Nuffield Dept Populat Hlth, Oxford, England	United Kingdom	Univ Oxford	Europe	0
462	101	2019		Ctr Pasteur Cameroon, Dept Epidemiol & Publ Hlth, Yaounde, Cameroon	Cameroon	Ctr Pasteur Cameroon	Africa	1
463	101	2019		Univ Paris Sud XI, Fac Med, Sch Publ Hlth, Le Kremlin Bicetre, France	France	Univ Paris	Europe	0
464	101	2019		Harvard Med Sch, Brigham & Womens Hosp, Dept Med, Boston, MA 02115 USA	USA	Harvard Univ	Americas	0
465	101	2019		Univ Maryland, Med Ctr Midtown Campus, Dept Med, Baltimore, MD 21201 USA	USA	Univ Maryland	Americas	0
466	101	2019		Univ Yaounde I, Fac Med & Biomed Sci, Dept Internal Med & Specialties, Yaounde, Cameroon	Cameroon	Univ Yaounde I	Africa	1
467	101	2019		Univ Cape Town, Fac Hlth Sci, Deans Off, Cape Town, South Africa	South Africa	Univ Cape Town	Africa	1
468	102	2019	[Vernooij, Robin W. M.] Netherlands Comprehens Canc Org, Utrecht, Netherlands; [Vernooij, Robin W. M.; El Dib, Regina; Johnston, Bradley C.] Dalhousie Univ, Halifax, NS, Canada; [Zeraatkar, Dena; Zworth, Max; Milio, Kirolos; Lee, Yung; Chang, Yaping; Hanna, Steven E.; de Souza, Russell; Guyatt, Gordon H.; Johnston, Bradley C.] McMaster Univ, Hamilton, ON, Canada; [Han, Mi Ah] Chosun Univ, Gwangju…	Netherlands Comprehens Canc Org, Utrecht, Netherlands	Netherlands	Netherlands Comprehens Canc Org	Europe	0
469	102	2019		Dalhousie Univ, Halifax, NS, Canada	Canada	Dalhousie Univ	Americas	0
470	102	2019		McMaster Univ, Hamilton, ON, Canada	Canada	McMaster Univ	Americas	0
471	102	2019		Chosun Univ, Gwangju, South Korea	South Korea	Chosun Univ	Asia	0
472	102	2019		Univ Estadual Paulista, Sao Paulo, Brazil	Brazil	Univ Estadual Paulista	Americas	0
473	102	2019		Univ British Columbia, 107-1165 West 13th Ave, Vancouver, BC V6H 1N4, Canada	Canada	Univ British Columbia	Americas	0
474	102	2019		Alexandria Univ, Alexandria, Egypt	Egypt	Alexandria Univ	Africa	1
475	102	2019		Minist Hlth, Tanta Chest Hosp, Tanta, Egypt	Egypt	Minist Hlth, Tanta Chest Hosp	Africa	1
476	102	2019		Biomed Res Inst San Pau IIB St Pau, Iberoamer Cochrane Ctr, Barcelona, Spain	Spain	Biomed Res Inst San Pau IIB St Pau	Europe	0
477	102	2019		Jagiellonian Univ, Coll Med, Krakow, Poland	Poland	Jagiellonian Univ	Europe	0
478	102	2019		Univ Guelph, Guelph, ON, Canada	Canada	Univ Guelph	Americas	0
479	102	2019		Univ Toronto, Toronto, ON, Canada	Canada	Univ Toronto	Americas	0
480	102	2019		St Michaels Hosp, Toronto, ON, Canada	Canada	St Michaels Hosp	Americas	0
481	102	2019		CIBER Epidemiol & Salud Publ CIBERESP, Barcelona, Spain	Spain	CIBER Epidemiol & Salud Publ CIBERESP	Europe	0
482	102	2019		Texas A&M Univ, College Stn, TX USA	USA	Texas A&M Univ	Americas	0
483	102	2019		Netherlands Comprehens Canc Org, Dept Res, Godebaldkwartier 419, NL-3511 DT Utrecht, Netherlands	Netherlands	Netherlands Comprehens Canc Org	Europe	0
484	102	2019		McMaster Univ, Dept Hlth Res Methods Evidence & Impact, 1280 Main St West, Hamilton, ON L8S 4K1, Canada	Canada	McMaster Univ	Americas	0
485	102	2019		Chosun Univ, Sch Med, Dept Prevent Med, 309 Philmum Daero, Gwangju 61452, South Korea	South Korea	Chosun Univ	Asia	0
486	102	2019		Univ Estadual Paulista, Inst Sci & Technol, Ave Engenheiro Francisco Jose Longo 777, BR-12245000 Sao Paulo, Brazil	Brazil	Univ Estadual Paulista	Americas	0
487	102	2019		McMaster Univ, Hlth Sci Ctr, 1280 Main St West, Hamilton, ON L8S 4L8, Canada	Canada	McMaster Univ	Americas	0
488	102	2019		Alexandria Univ, High Inst Publ Hlth, Dept Biostat, 165 El Horreya Ave, Alexandria, Egypt	Egypt	Alexandria Univ	Africa	1
489	102	2019		Iberoamer Cochrane Ctr, Carrer St Antoni Maria Claret 167, Barcelona 08025, Spain	Spain	Iberoamer Cochrane Ctr	Europe	0
490	102	2019		Jagiellonian Univ, Dept Hyg & Dietet, Coll Med, Kopernika 7,31-034, PL-30019 Krakow, Poland	Poland	Jagiellonian Univ	Europe	0
491	102	2019		Univ Guelph, Dept Family Relat & Appl Nutr, 50 Stone Rd East, Guelph, ON N1G 2W1, Canada	Canada	Univ Guelph	Americas	0
492	102	2019		St Michaels Hosp, 6138-61 Queen St East, Toronto, ON M5C 2T2, Canada	Canada	St Michaels Hosp	Americas	0
493	102	2019		McMaster Univ, MDCL, 1280 Main St West,Room 3210, Hamilton, ON L8S 4K1, Canada	Canada	McMaster Univ	Americas	0
494	102	2019		Jagiellonian Univ, Coll Med, Chair Epidemiol & Prevent Med, Dept Hyg & Dietet, Kopernika 7, PL-30019 Krakow, Poland	Poland	Jagiellonian Univ	Europe	0
495	102	2019		Dalhousie Univ, Dept Community Hlth & Epidemiol, Fac Med, Room 404,5790 Univ Ave, Halifax, NS B3J 0E4, Canada	Canada	Dalhousie Univ	Americas	0
496	103	2019	[Alphonsus, Christella S.; Biccard, Bruce M.] Univ Cape Town, Cape Town, Western Cape, South Africa; [Alphonsus, Christella S.] Groote Schuur Hosp, D23 Anzio Rd, ZA-7925 Cape Town, Western Cape, South Africa; [Govender, Pooveshni] Royal Papworth Hosp, Cambridge, Cambs, England; [Rodseth, Reitze N.] Univ KwaZulu Natal, Durban, Kwazulu Natal, South Africa	Univ Cape Town, Cape Town, Western Cape, South Africa	South Africa	Univ Cape Town	Africa	1
497	103	2019		Groote Schuur Hosp, D23 Anzio Rd, ZA-7925 Cape Town, Western Cape, South Africa	South Africa	Groote Schuur Hosp	Africa	1
498	103	2019		Royal Papworth Hosp, Cambridge, Cambs, England	United Kingdom	Royal Papworth Hosp	Europe	0
499	103	2019		Univ KwaZulu Natal, Durban, Kwazulu Natal, South Africa	South Africa	Univ KwaZulu Natal	Africa	1
500	104	2019	[Duko, Bereket; Ayalew, Mohammed] Hawassa Univ, Coll Med & Hlth Sci, Fac Hlth Sci, Hawassa, Ethiopia; [Ayano, Getinet] Amanuel Mental Specialized Hosp, Res & Training Dept, Addis Ababa, Ethiopia	Hawassa Univ, Coll Med & Hlth Sci, Fac Hlth Sci, Hawassa, Ethiopia	Ethiopia	Hawassa Univ	Africa	1
501	104	2019		Amanuel Mental Specialized Hosp, Res & Training Dept, Addis Ababa, Ethiopia	Ethiopia	Amanuel Mental Specialized Hosp	Africa	1
502	105	2019	[Huang, Keng-Yen; Cheng, Sabrina; Gouley, Kathleen Kiely; Mann, Devin; Schoenthaler, Antoinette; Chokshi, Sara; Mendelsohn, Alan] NYU, Sch Med, Dept Populat Hlth, New York, NY 10016 USA; [Lee, Douglas] New York Inst Technol, Coll Osteopath Med, New York, NY USA; [Nakigudde, Janet] Makerere Univ, Dept Psychiat, Kampala, Uganda; [Kisakye, Elizabeth Nsamba] Minist Educ & Sports, Kampala, Uganda; [Tu…	NYU, Sch Med, Dept Populat Hlth, New York, NY 10016 USA	USA	NYU	Americas	0
503	105	2019		New York Inst Technol, Coll Osteopath Med, New York, NY USA	USA	New York Inst Technol	Americas	0
504	105	2019		Makerere Univ, Dept Psychiat, Kampala, Uganda	Uganda	Makerere Univ	Africa	1
505	105	2019		Minist Educ & Sports, Kampala, Uganda	Uganda	Minist Educ & Sports	Africa	1
506	105	2019		Butabika Hosp, Kampala, Uganda	Uganda	Butabika Hosp	Africa	1
507	106	2019	[Danquah, Frederick, I; Yeboah, Matilda; Bawontuo, Vitalis] Catholic Univ, Fac Hlth & Allied Sci, Coll Ghana, Fiapre, Sunyani, Ghana; [Bawontuo, Vitalis; Kuupiel, Desmond] Res Sustainable Dev Consult, Sunyani, Ghana; [Kuupiel, Desmond] Univ KwaZulu Natal, Sch Nursing & Publ Hlth, Discipline Publ Hlth Med, Durban, South Africa	Catholic Univ, Fac Hlth & Allied Sci, Coll Ghana, Fiapre, Sunyani, Ghana	Ghana	Catholic Univ	Africa	1
508	106	2019		Res Sustainable Dev Consult, Sunyani, Ghana	Ghana	Res Sustainable Dev Consult	Africa	1
509	106	2019		Univ KwaZulu Natal, Sch Nursing & Publ Hlth, Discipline Publ Hlth Med, Durban, South Africa	South Africa	Univ KwaZulu Natal	Africa	1
510	107	2019	[Danwang, Celestin] Catholic Univ Louvain, Inst Expt & Clin Res, Epidemiol & Biostat Unit, Brussels, Belgium; [Danwang, Celestin] Univ Yaounde I, Dept Surg & Specialties, Fac Med & Biomed Sci, Yaounde, Cameroon; [Bigna, Jean Joel] Ctr Pasteur Cameroon, Dept Epidemiol & Publ Hlth, Yaounde, Cameroon; [Bigna, Jean Joel] Univ Paris Sud XI, Fac Med, Sch Publ Hlth, Le Kremlin Bicetre, France	Catholic Univ Louvain, Inst Expt & Clin Res, Epidemiol & Biostat Unit, Brussels, Belgium	Belgium	Catholic Univ	Europe	0
511	107	2019		Univ Yaounde I, Dept Surg & Specialties, Fac Med & Biomed Sci, Yaounde, Cameroon	Cameroon	Univ Yaounde I	Africa	1
512	107	2019		Ctr Pasteur Cameroon, Dept Epidemiol & Publ Hlth, Yaounde, Cameroon	Cameroon	Ctr Pasteur Cameroon	Africa	1
513	107	2019		Univ Paris Sud XI, Fac Med, Sch Publ Hlth, Le Kremlin Bicetre, France	France	Univ Paris	Europe	0
514	108	2019	[Lofgren, S. M.; Boulware, D. R.] Univ Minnesota, Div Infect Dis & Int Med, Dept Minnesota, 420 Delaware St SE,MMC 250, Minneapolis, MN 55455 USA; [Bond, D. J.] Univ Minnesota, Dept Psychiat, Minneapolis, MN 55455 USA; [Nakasujja, N.] Makerere Univ, Dept Psychiat, Kampala, Uganda	Univ Minnesota, Div Infect Dis & Int Med, Dept Minnesota, 420 Delaware St SE,MMC 250, Minneapolis, MN 55455 USA	USA	Univ Minnesota	Americas	0
515	108	2019		Univ Minnesota, Dept Psychiat, Minneapolis, MN 55455 USA	USA	Univ Minnesota	Americas	0
516	108	2019		Makerere Univ, Dept Psychiat, Kampala, Uganda	Uganda	Makerere Univ	Africa	1
517	109	2019	[Hassem, Tasneem; Laher, Sumaya] Univ Witwatersrand, Dept Psychol, Johannesburg, South Africa	Univ Witwatersrand, Dept Psychol, Johannesburg, South Africa	South Africa	Univ Witwatersrand	Africa	1
518	110	2019	[Ravaghi, Hamid; Afshari, Mahnaz] Iran Univ Med Sci, Sch Hlth Management & Informat Sci, Dept Hlth Serv Management, Tehran, Iran; [Isfahani, Pavaneh] Zabol Univ Med Sci, Sch Publ Hlth, Zabol, Iran; [Belorgeot, Victoria D.] WHO, Reg Off Eastern Mediterranean, Monazamet El Seha El Alamia St, Cairo, Egypt	Iran Univ Med Sci, Sch Hlth Management & Informat Sci, Dept Hlth Serv Management, Tehran, Iran	Iran	Iran Univ Med Sci	Asia	0
519	110	2019		Zabol Univ Med Sci, Sch Publ Hlth, Zabol, Iran	Iran	Zabol Univ Med Sci	Asia	0
520	110	2019		WHO, Reg Off Eastern Mediterranean, Monazamet El Seha El Alamia St, Cairo, Egypt	Egypt	WHO	Africa	1
521	111	2019	[Barabadi, Hamed; Vahidi, Hossein; Kosar, Zahra] Shahid Beheshti Univ Med Sci, Sch Pharm, Dept Pharmaceut Biotechnol, Tehran, Iran; [Mahjoub, Mohammad Ali] Shahid Beheshti Univ Med Sci, Sch Pharm, Dept Pharmaceut, Tehran, Iran; [Kamali, Kaveh Damavandi] Golestan Univ Med Sci, Food & Drug Adm, Gorgan, Golestan, Iran; [Ponmurugan, Karuppiah] King Saud Univ, Dept Bot & Microbiol, Coll Sci, Riyadh, S…	Shahid Beheshti Univ Med Sci, Sch Pharm, Dept Pharmaceut Biotechnol, Tehran, Iran	Iran	Shahid Beheshti Univ Med Sci	Asia	0
522	111	2019		Shahid Beheshti Univ Med Sci, Sch Pharm, Dept Pharmaceut, Tehran, Iran	Iran	Shahid Beheshti Univ Med Sci	Asia	0
523	111	2019		Golestan Univ Med Sci, Food & Drug Adm, Gorgan, Golestan, Iran	Iran	Iran Univ Med Sci	Asia	0
524	111	2019		King Saud Univ, Dept Bot & Microbiol, Coll Sci, Riyadh, Saudi Arabia	Saudi Arabia	King Saud Univ	Asia	0
525	111	2019		Shahid Beheshti Univ Med Sci, Tehran, Iran	Iran	Shahid Beheshti Univ Med Sci	Asia	0
526	111	2019		Gonabad Univ Med Sci, Sch Med, Gonabad, Iran	Iran	Gonabad Univ Med Sci	Asia	0
527	111	2019		Mekelle Univ, Inst Biomed Sci, Dept Med Microbiol & Immunol, Coll Hlth Sci, Mekelle 1871, Ethiopia	Ethiopia	Mekelle Univ	Africa	1
528	112	2019	[Amare, Tadele; Getinet, Wondale] Univ Gondar, Coll Med & Hlth Sci, Dept Psychiat, Gondar, Ethiopia	Univ Gondar, Coll Med & Hlth Sci, Dept Psychiat, Gondar, Ethiopia	Ethiopia	Univ Gondar	Africa	1
529	113	2019	[Horsfall, Hugo Layard; Mohan, Midhun; Clark, David J.; Hutchinson, Peter J.; Kolias, Angelos G.] Addenbrookes Hosp, Dept Clin Neurosci, Div Neurosurg, Cambridge, England; [Horsfall, Hugo Layard; Mohan, Midhun; Clark, David J.; Hutchinson, Peter J.; Kolias, Angelos G.] Univ Cambridge, Cambridge, England; [Horsfall, Hugo Layard; Mohan, Midhun; Devi, B. Indira; Adeleye, Amos O.; Shukla, Dhaval P.; …	Addenbrookes Hosp, Dept Clin Neurosci, Div Neurosurg, Cambridge, England	United Kingdom	Addenbrookes Hosp	Europe	0
530	113	2019		Univ Cambridge, Cambridge, England	United Kingdom	Univ Cambridge	Europe	0
531	113	2019		Univ Cambridge, NIHR Global Hlth Res Grp Neurotrauma, Cambridge, England	United Kingdom	Univ Cambridge	Europe	0
532	113	2019		Natl Inst Mental Hlth & Neurosci, Dept Neurosurg, Bangalore, Karnataka, India	India	Natl Inst Mental Hlth & Neurosci	Asia	0
533	113	2019		Univ Ibadan, Coll Med, Dept Surg, Div Neurol Surg, Ibadan, Nigeria	Nigeria	Univ Ibadan	Africa	1
534	113	2019		Univ Coll Hosp, Dept Neurol Surg, Ibadan, Nigeria	Nigeria	Univ Coll Hosp	Africa	1
535	113	2019		North West Gen Hosp & Res Ctr, Dept Neurosurg, Peshawar, Pakistan	Pakistan	North West Gen Hosp & Res Ctr	Asia	0
536	113	2019		Great Ormond St Hosp Sick Children, Dept Neurosurg, London, England	United Kingdom	Great Ormond St Hosp Sick Children	Europe	0
537	113	2019		UCL, Inst Child Hlth, London, England	United Kingdom	UCL	Europe	0
538	113	2019		Humanitas Univ & Res Hosp, Dept Neurosurg, Milan, Italy	Italy	Humanitas Univ & Res Hosp	Europe	0
539	113	2019		El Bosque Univ, INUB MEDITECH Res Grp, Bogota, Colombia	Colombia	El Bosque Univ	Americas	0
540	113	2019		MEDITECH Fdn, Clin Res, Cali, Colombia	Colombia	MEDITECH Fdn	Americas	0
541	114	2019	[Asongu, Simplice A.; Odhiambo, Nicholas M.] Univ South Africa, Dept Econ, Pretoria, South Africa	Univ South Africa, Dept Econ, Pretoria, South Africa	South Africa	Univ South Africa	Africa	1
542	116	2019	[Ndlovu, Sehlisiwe R.; Kuupiel, Desmond; Ginindza, Themba G.] Univ KwaZulu Natal, Sch Nursing & Publ Hlth, Discipline Publ Hlth Med, Durban, South Africa	Univ KwaZulu Natal, Sch Nursing & Publ Hlth, Discipline Publ Hlth Med, Durban, South Africa	South Africa	Univ KwaZulu Natal	Africa	1
543	117	2019	[Pensier, Joris; Carr, Julie; Belafia, Fouad] Ctr Hosp Univ Montpellier, St Eloi Teaching Hosp, Anesthesiol & Intens Care, F-34295 Montpellier 5, France; [Pensier, Joris; Carr, Julie; Belafia, Fouad] Ctr Hosp Univ Montpellier, St Eloi Teaching Hosp, Anesthesia & Crit Care Dept B, F-34295 Montpellier 5, France; [de Jong, Audrey; Chanques, Gerald; Jaber, Samir] Univ Montpellier, Ctr Hosp Univ Montp…	Ctr Hosp Univ Montpellier, St Eloi Teaching Hosp, Anesthesiol & Intens Care, F-34295 Montpellier 5, France	France	Ctr Hosp Univ Montpellier	Europe	0
544	117	2019		Ctr Hosp Univ Montpellier, St Eloi Teaching Hosp, Anesthesia & Crit Care Dept B, F-34295 Montpellier 5, France	France	Ctr Hosp Univ Montpellier	Europe	0
545	117	2019		Univ Montpellier, Ctr Hosp Univ Montpellier, St Eloi Teaching Hosp,Anesthesiol & Intens Care, PhyMedExp,INSERM,U1046,CNRS,UMR 9214, F-34295 Montpellier 5, France	France	Ctr Hosp Univ Montpellier	Europe	0
546	117	2019		Univ Montpellier, Ctr Hosp Univ Montpellier, St Eloi Teaching Hosp,Anesthesia & Crit Care Dept, PhyMedExp,INSERM,U1046,CNRS,UMR 9214, F-34295 Montpellier 5, France	France	Ctr Hosp Univ Montpellier	Europe	0
547	117	2019		Univ Tunis El Manar, Dept Anesthesiol & Crit Care Med, Fac Med Tunis, Mil Hosp Tunis, Tunis, Tunisia	Tunisia	Univ Tunis El Manar	Africa	1
548	117	2019		Univ Montpellier, Lapeyronie Hosp, Dept Stat, UMR 729,MISTEA, Montpellier, France	France	Ctr Hosp Univ Montpellier	Europe	0
549	117	2019		Ctr Hosp Univ Clermont Ferrand, Dept Med Perioperatoire Anesthesie & Reanimat, Clermont Ferrand, France	France	Ctr Hosp Univ Clermont Ferrand	Europe	0
550	117	2019		Hop St Louis, APHP, Med Intens Care Unit, Paris, France	France	Hop St Louis	Europe	0
551	118	2019	[Mbuthia, Florence] Dedan Kimathi Univ Technol, POB 657-10100, Nyeri, Kenya; [Reid, Marianne; Fichardt, Annali] Univ Free State, POB 339, ZA-9300 Bloemfontein, South Africa	Dedan Kimathi Univ Technol, POB 657-10100, Nyeri, Kenya	Kenya	Dedan Kimathi Univ Technol	Africa	1
552	118	2019		Univ Free State, POB 339, ZA-9300 Bloemfontein, South Africa	South Africa	Univ Free State	Africa	1
553	119	2019	[Tiruneh, Gizachew Tadele; Bayou, Yibeltal Tebekaw] JSI Res & Training Inst Inc, Last Ten Kilometers L10K Project, Addis Ababa, Ethiopia; [Tiruneh, Gizachew Tadele; Yakob, Bereket; Ayele, Wubegzier Mekonnen; Yigzaw, Muluneh; Roro, Meselech Assegid; Medhanyi, Araya Abrha; Hailu, Etenesh Gebreyohannes; Bayou, Yibeltal Tebekaw] RAC, Natl Reprod Maternal Newborn Child Adolescent Hlt, Addis Ababa, Eth…	JSI Res & Training Inst Inc, Last Ten Kilometers L10K Project, Addis Ababa, Ethiopia	Ethiopia	JSI Res & Training Inst Inc	Africa	1
554	119	2019		RAC, Natl Reprod Maternal Newborn Child Adolescent Hlt, Addis Ababa, Ethiopia	Ethiopia	RAC	Africa	1
555	119	2019		Harvard TH Chan Sch Publ Hlth, Dept Global Hlth & Populat, Fenot Project, Addis Ababa, Ethiopia	Ethiopia	Harvard Univ	Africa	1
556	119	2019		Addis Ababa Univ, Sch Publ Hlth, Addis Ababa, Ethiopia	Ethiopia	Addis Ababa Univ	Africa	1
557	119	2019		Jhpiego HRH Project, Addis Ababa, Ethiopia	Ethiopia	Jhpiego HRH Project	Africa	1
558	119	2019		Mekelle Univ, Coll Hlth Sci, Sch Publ Hlth, Mekelle, Ethiopia	Ethiopia	Mekelle Univ	Africa	1
559	119	2019		Fed Minist Hlth, Addis Ababa, Ethiopia	Ethiopia	Fed Minist Hlth, Addis Ababa	Africa	1
560	120	2019	[Agaba, Bosco B.; Nankabirwa, Joaniter; Kamya, Moses R.] Makerere Univ, Coll Hlth Sci, Sch Med, Kampala, Uganda; [Agaba, Bosco B.; Nankabirwa, Joaniter; Kalyango, Joan N.; Karamagi, Charles] Makerere Univ Kampala, Clin Epidemiol Unit, Kampala, Uganda; [Agaba, Bosco B.; Opigo, Jimmy] Natl Malaria Control Programme, Kampala, Uganda; [Yeka, Adoke] Makerere Univ, Coll Hlth Sci, Sch Publ Hlth, Kampala…	Makerere Univ, Coll Hlth Sci, Sch Med, Kampala, Uganda	Uganda	Makerere Univ	Africa	1
561	120	2019		Makerere Univ Kampala, Clin Epidemiol Unit, Kampala, Uganda	Uganda	Makerere Univ	Africa	1
562	120	2019		Natl Malaria Control Programme, Kampala, Uganda	Uganda	Natl Malaria Control Programme	Africa	1
563	120	2019		Makerere Univ, Coll Hlth Sci, Sch Publ Hlth, Kampala, Uganda	Uganda	Makerere Univ	Africa	1
564	120	2019		Makerere Univ, Coll Hlth Sci, Sch Biomed Sci, Kampala, Uganda	Uganda	Makerere Univ	Africa	1
565	120	2019		Infect Dis Res Collaborat, Kampala, Uganda	Uganda	Infect Dis Res Collaborat	Africa	1
566	120	2019		World Hlth Org, Country Off, Kampala, Uganda	Uganda	World Hlth Org	Africa	1
567	120	2019		Korea Univ, Coll Hlth Sci, Dept Lab Med, Seoul, South Korea	South Korea	Korea Univ	Asia	0
568	121	2019	[Tesfamariam, Kokeb; Kolsteren, Patrick; Lachat, Carl] Univ Ghent, Fac Biosci Engn, Dept Food Technol Safety & Hlth, Ghent, Belgium; [Tesfamariam, Kokeb] Ambo Univ, Coll Med & Hlth Sci, Dept Publ Hlth, Ambo, Ethiopia; [Tesfamariam, Kokeb; Belachew, Tefera; Mesfin, Addisalem] Jimma Univ, Fac Publ Hlth, Dept Populat & Family Hlth, Jimma, Ethiopia; [De Boevre, Marthe; Mesfin, Addisalem; De Saeger, S…	Univ Ghent, Fac Biosci Engn, Dept Food Technol Safety & Hlth, Ghent, Belgium	Belgium	Univ Ghent	Europe	0
569	121	2019		Ambo Univ, Coll Med & Hlth Sci, Dept Publ Hlth, Ambo, Ethiopia	Ethiopia	Ambo Univ	Africa	1
570	121	2019		Jimma Univ, Fac Publ Hlth, Dept Populat & Family Hlth, Jimma, Ethiopia	Ethiopia	Jimma Univ	Africa	1
571	121	2019		Univ Ghent, Fac Pharmaceut Sci, Ctr Excellence Mycotoxicol & Publ Hlth, Ghent, Belgium	Belgium	Univ Ghent	Europe	0
572	121	2019		Hawassa Univ, Coll Agr, Dept Human Nutr, Hawassa, Ethiopia	Ethiopia	Hawassa Univ	Africa	1
573	122	2019	[Dorgham, N. A.; Dorgham, D. A.] Cairo Univ, Kasr Al Ainy Hosp, Dermatol Dept, Giza, Egypt	Cairo Univ, Kasr Al Ainy Hosp, Dermatol Dept, Giza, Egypt	Egypt	Cairo Univ	Africa	1
574	124	2019	[Radwan, Nashwa Mohamed] Tanta Univ, Dept Publ Hlth & Community Med, Tanta, Egypt; [Radwan, Nashwa Mohamed] Minist Hlth, Clin Educ Dept, Riyadh, Saudi Arabia; [Al Khashan, Hisham; Alamri, Fahad] Minist Hlth, Riyadh, Saudi Arabia; [El Olemy, Ahmed Tofek] Minist Hlth, Natl Ctr Complementary & Alternat Med, Riyadh, Saudi Arabia	Tanta Univ, Dept Publ Hlth & Community Med, Tanta, Egypt	Egypt	Tanta Univ	Africa	1
575	124	2019		Minist Hlth, Clin Educ Dept, Riyadh, Saudi Arabia	Saudi Arabia	Minist Hlth, Clin Educ Dept	Asia	0
576	124	2019		Minist Hlth, Riyadh, Saudi Arabia	Saudi Arabia	Minist Hlth, Riyadh	Asia	0
577	124	2019		Minist Hlth, Natl Ctr Complementary & Alternat Med, Riyadh, Saudi Arabia	Saudi Arabia	Minist Hlth, Natl Ctr Complementary & Alternat Med	Asia	0
578	125	2019	[Chimatiro, George Lameck; Rhoda, Anthea J.] Univ Western Cape, Cape Town, South Africa; [Chimatiro, George Lameck] Med Rehabil Coll, Box 256, Blantyre, Malawi	Univ Western Cape, Cape Town, South Africa	South Africa	Univ Western Cape	Africa	1
579	125	2019		Med Rehabil Coll, Box 256, Blantyre, Malawi	Malawi	Med Rehabil Coll	Africa	1
580	126	2019	[Awana, Philippe Armel] Jamot Hosp, Dept Radiol, Yaounde, Cameroon; [Danwang, Celestin] Catholic Univ Louvain, Inst Expt & Clin Res, Brussels, Belgium; [Danwang, Celestin] Univ Yaounde I, Fac Med & Biomed Sci, Dept Surg & Special, Yaounde, Cameroon; [Tochie, Joel Noutakdie] Univ Yaounde I, Fac Med & Biomed Sci, Dept Anesthesiol & Crit Care Med, Yaounde, Cameroon; [Bigna, Jean Joel] Ctr Pasteur Ca…	Jamot Hosp, Dept Radiol, Yaounde, Cameroon	Cameroon	Jamot Hosp	Africa	1
581	126	2019		Catholic Univ Louvain, Inst Expt & Clin Res, Brussels, Belgium	Belgium	Catholic Univ	Europe	0
582	126	2019		Univ Yaounde I, Fac Med & Biomed Sci, Dept Surg & Special, Yaounde, Cameroon	Cameroon	Univ Yaounde I	Africa	1
583	126	2019		Univ Yaounde I, Fac Med & Biomed Sci, Dept Anesthesiol & Crit Care Med, Yaounde, Cameroon	Cameroon	Univ Yaounde I	Africa	1
584	126	2019		Ctr Pasteur Cameroon, Dept Epidemiol & Publ Hlth, Yaounde, Cameroon	Cameroon	Ctr Pasteur Cameroon	Africa	1
585	127	2019	[Kalata, Newton L.; Nyazika, Tinashe K.; Swarthout, Todd D.; Everett, Dean; French, Neil; Heyderman, Robert S.; Gordon, Stephen B.; Jamb, Kondwani C.] Univ Malawi, Malawi Liverpool Wellcome Trust Clin Res Programm, Coll Med, Blantyre, Malawi; [Nyazika, Tinashe K.; Gordon, Stephen B.; Jamb, Kondwani C.] Univ Liverpool Liverpool Sch Trop Med, Dept Clin Sci, Liverpool, Merseyside, England; [Everett,…	Univ Malawi, Malawi Liverpool Wellcome Trust Clin Res Programm, Coll Med, Blantyre, Malawi	Malawi	Univ Malawi	Africa	1
586	127	2019		Univ Liverpool Liverpool Sch Trop Med, Dept Clin Sci, Liverpool, Merseyside, England	United Kingdom	Univ Liverpool	Europe	0
587	127	2019		Univ Edinburgh, Queens Med Res Inst, Edinburgh, Midlothian, Scotland	United Kingdom	Univ Edinburgh	Europe	0
588	127	2019		Inst Infect & Global Hlth, Ctr Global Vaccine Res, Liverpool, Merseyside, England	United Kingdom	Inst Infect & Global Hlth	Europe	0
589	127	2019		UCL, Div Infect & Immun, London, England	United Kingdom	UCL	Europe	0
590	128	2019	[KhalafAllah, Mahmoud Tawfik; Basiony, Ahmed; Salama, Ahmed] Menoufia Univ, Dept Ophthalmol, Fac Med, Menoufia, Egypt	Menoufia Univ, Dept Ophthalmol, Fac Med, Menoufia, Egypt	Egypt	Menoufia Univ	Africa	1
591	129	2019	[Kinney, Mary V.; George, Asha S.] Univ Western Cape, Sch Publ Hlth, Fac Community & Hlth Sci, Cape Town, South Africa; [Walugembe, David Roger] Univ Western Ontario, Sch Hlth Studies, Fac Informat & Media Studies, London, ON, Canada; [Wanduru, Phillip; Waiswa, Peter] Makerere Univ, Sch Publ Hlth, Coll Hlth Sci, Kampala, Uganda; [Waiswa, Peter] Karolinska Inst, Div Global Hlth, Dept Publ Hlth Sci…	Univ Western Cape, Sch Publ Hlth, Fac Community & Hlth Sci, Cape Town, South Africa	South Africa	Univ Western Cape	Africa	1
592	129	2019		Univ Western Ontario, Sch Hlth Studies, Fac Informat & Media Studies, London, ON, Canada	Canada	Univ Western Ontario	Americas	0
593	129	2019		Makerere Univ, Sch Publ Hlth, Coll Hlth Sci, Kampala, Uganda	Uganda	Makerere Univ	Africa	1
594	129	2019		Karolinska Inst, Div Global Hlth, Dept Publ Hlth Sci, Stockholm, Sweden	Sweden	Karolinska Inst	Europe	0
595	130	2019	[Mohammed, Shimels Hussien; Esmaillzadeh, Ahmad] Univ Tehran Med Sci, Sch Nutr Sci & Dietet, Dept Community Nutr, Tehran, Iran; [Habtewold, Tesfa Dejenie; Tegegne, Balewgizie Sileshi] Univ Groningen, Dept Epidemiol, Groningen, Netherlands; [Habtewold, Tesfa Dejenie] Debre Berhan Univ, Dept Nursing, Debre Berhan, Ethiopia; [Birhanu, Mulugeta Molla] Monash Univ, Sch Clin Sci, Dept Med, Monash Hlth,…	Univ Tehran Med Sci, Sch Nutr Sci & Dietet, Dept Community Nutr, Tehran, Iran	Iran	Univ Tehran Med Sci	Asia	0
596	130	2019		Univ Groningen, Dept Epidemiol, Groningen, Netherlands	Netherlands	Univ Groningen	Europe	0
597	130	2019		Debre Berhan Univ, Dept Nursing, Debre Berhan, Ethiopia	Ethiopia	Debre Berhan Univ	Africa	1
598	130	2019		Monash Univ, Sch Clin Sci, Dept Med, Monash Hlth, Clayton, Vic, Australia	Australia	Monash Univ	Oceania	0
599	130	2019		Addis Ababa Univ, Sch Publ Hlth, Dept Publ Hlth, Addis Ababa, Ethiopia	Ethiopia	Addis Ababa Univ	Africa	1
600	130	2019		Univ Tehran Med Sci, Fac Publ Hlth, Dept Environm Hlth Engn, Tehran, Iran	Iran	Univ Tehran Med Sci	Asia	0
601	130	2019		Univ Tehran Med Sci, Endocrinol & Metab Mol Cellular Sci Inst, Obes & Eating Habits Res Ctr, Tehran, Iran	Iran	Univ Tehran Med Sci	Asia	0
602	130	2019		Isfahan Univ Med Sci, Dept Community Nutr, Food Secur Res Ctr, Esfahan, Iran	Iran	Iran Univ Med Sci	Asia	0
603	131	2019	[Njim, Tsi] Reg Hosp Bamenda, Surg Dept, Buea, Cameroon; [Tanyitiku, Bayee Swiri] Univ Bamenda, Bambili, Cameroon	Reg Hosp Bamenda, Surg Dept, Buea, Cameroon	Cameroon	Reg Hosp Bamenda	Africa	1
604	131	2019		Univ Bamenda, Bambili, Cameroon	Cameroon	Univ Bamenda	Africa	1
605	132	2019	[Saweri, Olga P. M.; al Adawiyah, Rabiah; Vallely, Andrew] Univ New South Wales, Kirby Inst, Sydney, NSW, Australia; [Saweri, Olga P. M.] Papua New Guinea Inst Med Res, Populat Hlth & Demog, Goroka, Papua N Guinea; [Batura, Neha] UCL, Inst Global Hlth, London, England; [Causer, Louise] Kirby Insitute, Sexual Hlth Program, Sydney, NSW, Australia; [Pomat, Willie] PNG Inst Med Res, Infect & Immun, G…	Univ New South Wales, Kirby Inst, Sydney, NSW, Australia	Australia	Univ New South Wales	Oceania	0
606	132	2019		Papua New Guinea Inst Med Res, Populat Hlth & Demog, Goroka, Papua N Guinea	Papua New Guinea	Papua New Guinea Inst Med Res	Oceania	0
607	132	2019		UCL, Inst Global Hlth, London, England	United Kingdom	UCL	Europe	0
608	132	2019		Kirby Insitute, Sexual Hlth Program, Sydney, NSW, Australia	Australia	Kirby Insitute	Oceania	0
609	132	2019		PNG Inst Med Res, Infect & Immun, Goroka, Papua N Guinea	Papua New Guinea	Papua New Guinea Inst Med Res	Oceania	0
610	132	2019		Papua New Guinea Inst Med Res, Sexual & Reprod Hlth Unit, Goroka, Papua N Guinea	Papua New Guinea	Papua New Guinea Inst Med Res	Oceania	0
611	132	2019		Univ New South Wales, Sch Publ Hlth & Community Med, Sydney, NSW, Australia	Australia	Univ New South Wales	Oceania	0
612	132	2019		LSHTM, Hlth Eco, London, England	United Kingdom	LSHTM	Europe	0
613	133	2019	[Selveindran, Santhani M.; Brayne, Carol; Hill, Christine] Univ Cambridge, Inst Publ Hlth, Cambridge, England; [Selveindran, Santhani M.; Khan, Muhammad Mukhtar; Hutchinson, Peter J. A.; Brayne, Carol; Hill, Christine; Kolias, Angelos; Joannides, Alexis J.; Rubiano, Andres M.; Shabani, Hamisi K.] Univ Cambridge, NIHR Global Hlth Res Grp Neurotrauma, Cambridge, England; [Khan, Muhammad Mukhtar] No…	Univ Cambridge, Inst Publ Hlth, Cambridge, England	United Kingdom	Univ Cambridge	Europe	0
614	133	2019		Univ Cambridge, NIHR Global Hlth Res Grp Neurotrauma, Cambridge, England	United Kingdom	Univ Cambridge	Europe	0
615	133	2019		Northwest Sch Med, Dept Neurosurg, Peshawar, Pakistan	Pakistan	Northwest Sch Med	Asia	0
616	133	2019		Northwest Gen Hosp & Res Ctr, Peshawar, Pakistan	Pakistan	North West Gen Hosp & Res Ctr	Asia	0
617	133	2019		Univ Indonesia, Fac Med, Depok, Jawa Barat, Indonesia	Indonesia	Univ Indonesia	Asia	0
618	133	2019		Newcastle Univ, Fac Med Sci, Newcastle Upon Tyne, Tyne & Wear, England	United Kingdom	Newcastle Univ	Europe	0
619	133	2019		Addenbrookes Hosp, Dept Clin Neurosci, Cambridge, England	United Kingdom	Addenbrookes Hosp	Europe	0
620	133	2019		Humanitas Univ & Res Hosp, Dept Neurosurg, Milan, Italy	Italy	Humanitas Univ & Res Hosp	Europe	0
621	133	2019		World Federat Neurosurg Soc, Nyon, Switzerland	Switzerland	World Federat Neurosurg Soc	Europe	0
622	133	2019		Univ El Bosque, Dept Neurosurg, Bogota, Colombia	Colombia	Univ El Bosque	Americas	0
623	133	2019		Muhimbili Orthopaed Inst, Neurol Surg Unit, Dar Es Salaam, Tanzania	Tanzania	Muhimbili Orthopaed Inst	Africa	1
624	133	2019		Muhimbili Univ, Coll Allied Hlth Sci, Dar Es Salaam, Tanzania	Tanzania	Muhimbili Univ	Africa	1
625	134	2019	[Tianyi, Frank Leonel] Mayo Darle Subdiv Hosp, Dept Gen Med, Banyo, Adamawa, Cameroon; [Tochie, Joel Noutakdie] Univ Yaounde I, Fac Med & Biomed Sci, Dept Anaesthesiol & Crit Care Med, Yaounde, Cameroon; [Danwang, Celestin] Univ Libre Bruxelles, Sch Publ Hlth, Brussels, Belgium; [Danwang, Celestin] Univ Yaounde I, Fac Med & Biomed Sci, Dept Surg & Subspecialties, Yaounde, Cameroon; [Mbonda, Aime]…	Mayo Darle Subdiv Hosp, Dept Gen Med, Banyo, Adamawa, Cameroon	Cameroon	Mayo Darle Subdiv Hosp	Africa	1
626	134	2019		Univ Yaounde I, Fac Med & Biomed Sci, Dept Anaesthesiol & Crit Care Med, Yaounde, Cameroon	Cameroon	Univ Yaounde I	Africa	1
627	134	2019		Univ Libre Bruxelles, Sch Publ Hlth, Brussels, Belgium	Belgium	Univ Libre Bruxelles	Europe	0
628	134	2019		Univ Yaounde I, Fac Med & Biomed Sci, Dept Surg & Subspecialties, Yaounde, Cameroon	Cameroon	Univ Yaounde I	Africa	1
629	134	2019		Natl Social Insurance Fond Hosp, Dept Surg, Yaounde, Cameroon	Cameroon	Natl Social Insurance Fond Hosp	Africa	1
630	134	2019		Univ Yaounde I, Fac Med & Biomed Sci, Dept Internal Med & Subspecialties, Yaounde, Cameroon	Cameroon	Univ Yaounde I	Africa	1
631	134	2019		Univ Louisiana, Dept Family Med, New Orleans, LA USA	USA	Univ Louisiana	Americas	0
632	134	2019		Univ Toronto, Dept Anesthesia, Toronto, ON, Canada	Canada	Univ Toronto	Americas	0
633	134	2019		Cameroon Coalit Malaria, Yaounde, Cameroon	Cameroon	Cameroon Coalit Malaria	Africa	1
634	134	2019		Ctr Pasteur Cameroon, Dept Epidemiol & Publ Hlth, Yaounde, Cameroon	Cameroon	Ctr Pasteur Cameroon	Africa	1
635	135	2019	[Viljoen, Charle Andre; Millar, Rob Scott] Univ Cape Town, Cardiol, Cape Town, South Africa; [Engel, Mark E.; Burch, Vanessa] Unvers Cape Town, Med, Cape Town, South Africa; [Shelton, Mary] Univ Cape Town, Hlth Sci Lib, Cape Town, South Africa	Univ Cape Town, Cardiol, Cape Town, South Africa	South Africa	Univ Cape Town	Africa	1
636	135	2019		Unvers Cape Town, Med, Cape Town, South Africa	South Africa	Unvers Cape Town	Africa	1
637	135	2019		Univ Cape Town, Hlth Sci Lib, Cape Town, South Africa	South Africa	Univ Cape Town	Africa	1
638	136	2019	[Toghueo, Rufin Marie Kouipou; Boyom, Fabrice Fekam] Univ Yaounde I, Antimicrobial & Biocontrol Agents Unit AmBcAU, Lab Phytobiochem & Med Plants Studies, Dept Biochem,Fac Sci, POB 812, Yaounde, Cameroon	Univ Yaounde I, Antimicrobial & Biocontrol Agents Unit AmBcAU, Lab Phytobiochem & Med Plants Studies, Dept Biochem,Fac Sci, POB 812, Yaounde, Cameroon	Cameroon	Univ Yaounde I	Africa	1
639	137	2019	[Priddy, Jack; Bardan, Ahmed Shalaby; Liu, Christopher] Brighton & Sussex Med Sch, Brighton, E Sussex, England; [Bardan, Ahmed Shalaby; Liu, Christopher] Brighton & Sussex Univ Hosp NHS Trust, Sussex Eye Hosp, Brighton, E Sussex, England; [Bardan, Ahmed Shalaby] Alexandria Univ, Fac Med, Dept Ophthalmol, Alexandria, Egypt; [Tawfik, Hadeel Sherif] Alexandria Univ, Med Res Inst, Alexandria, Egypt; …	Brighton & Sussex Med Sch, Brighton, E Sussex, England	United Kingdom	Brighton & Sussex Med Sch	Europe	0
640	137	2019		Brighton & Sussex Univ Hosp NHS Trust, Sussex Eye Hosp, Brighton, E Sussex, England	United Kingdom	Brighton & Sussex Univ Hosp NHS Trust	Europe	0
641	137	2019		Alexandria Univ, Fac Med, Dept Ophthalmol, Alexandria, Egypt	Egypt	Alexandria Univ	Africa	1
642	137	2019		Alexandria Univ, Med Res Inst, Alexandria, Egypt	Egypt	Alexandria Univ	Africa	1
643	137	2019		Tongdean Eye Clin, Hove, England	United Kingdom	Tongdean Eye Clin	Europe	0
644	138	2019	[Luo, Robert; Boeras, Debi; Broyles, Laura N.] Global Hlth Impact Grp, Atlanta, GA USA; [Fong, Youyi] Fred Hutchinson Canc Res Ctr, Vaccine & Infect Dis Div, 1124 Columbia St, Seattle, WA 98104 USA; [Hsiao, Nei-Yuan; Myer, Landon] Univ Cape Town, Cape Town, South Africa; [Kiyaga, Charles] Cent Publ Hlth Lab, Kampala, Uganda; [Mazanderani, Ahmad Haeri; Sherman, Gayle] Natl Hlth Lab Serv, Johannesb…	Global Hlth Impact Grp, Atlanta, GA USA	USA	Global Hlth Impact Grp	Americas	0
645	138	2019		Fred Hutchinson Canc Res Ctr, Vaccine & Infect Dis Div, 1124 Columbia St, Seattle, WA 98104 USA	USA	Fred Hutchinson Canc Res Ctr	Americas	0
646	138	2019		Univ Cape Town, Cape Town, South Africa	South Africa	Univ Cape Town	Africa	1
647	138	2019		Cent Publ Hlth Lab, Kampala, Uganda	Uganda	Cent Publ Hlth Lab	Africa	1
648	138	2019		Natl Hlth Lab Serv, Johannesburg, South Africa	South Africa	Natl Hlth Lab Serv	Africa	1
649	138	2019		Harvard Med Sch, Dept Immunol & Infect Dis, Boston, MA 02115 USA	USA	Harvard Univ	Americas	0
650	138	2019		WHO, Dep HIV AIDS, Geneva, Switzerland	Switzerland	WHO	Europe	0
651	139	2019	[Defo, Barthelemy Kuate; Fournier, Pierre; Potvin, Louise; Zarowsky, Christina] Univ Montreal, Sch Publ Hlth, Dept Social & Prevent Med, CP 6128 Succursale Ctr Ville, Montreal, PQ H3C 3J7, Canada; [Mbanya, Jean Claude; Kingue, Samuel; Assah, Felix] Univ Yaounde I, Fac Med & Biomed Sci, Dept Internal Med & Specialties, Yaounde, Cameroon; [Mbanya, Jean Claude] Univ Yaounde I, Biotechnol Ctr, Lab Mo…	Univ Montreal, Sch Publ Hlth, Dept Social & Prevent Med, CP 6128 Succursale Ctr Ville, Montreal, PQ H3C 3J7, Canada	Canada	Univ Montreal	Americas	0
652	139	2019		Univ Yaounde I, Fac Med & Biomed Sci, Dept Internal Med & Specialties, Yaounde, Cameroon	Cameroon	Univ Yaounde I	Africa	1
653	139	2019		Univ Yaounde I, Biotechnol Ctr, Lab Mol Med & Metab, Yaounde, Cameroon	Cameroon	Univ Yaounde I	Africa	1
654	139	2019		Minist Publ Hlth, Yaounde, Cameroon	Cameroon	Minist Publ Hlth, Yaounde	Africa	1
655	139	2019		Univ Montreal, Fac Med, Montreal Heart Inst, Montreal, PQ, Canada	Canada	Univ Montreal	Americas	0
656	139	2019		Univ Montreal, Fac Med, Deparment Cardiol, Montreal, PQ, Canada	Canada	Univ Montreal	Americas	0
657	139	2019		Univ Dschang, Fac Med & Pharmaceut Sci, Dschang, Cameroon	Cameroon	Univ Dschang	Africa	1
658	139	2019		Univ Montreal, Fac Pharm, Montreal, PQ, Canada	Canada	Univ Montreal	Americas	0
659	139	2019		Northern Kentucky Univ, Dept Allied Hlth, Highland Hts, KY 41076 USA	USA	Northern Kentucky Univ	Americas	0
660	139	2019		Univ Montreal, Dept Psychol, Montreal, PQ, Canada	Canada	Univ Montreal	Americas	0
661	139	2019		McGill Univ, Fac Dent, Montreal, PQ, Canada	Canada	McGill Univ	Americas	0
662	139	2019		McGill Univ, Dept Neurol, Montreal, PQ, Canada	Canada	McGill Univ	Americas	0
663	139	2019		McGill Univ, Dept Neurosurg, Montreal, PQ, Canada	Canada	McGill Univ	Americas	0
664	139	2019		McGill Univ, Dept Med, Fac Med, Montreal, PQ, Canada	Canada	McGill Univ	Americas	0
665	139	2019		Univ Montreal, Fac Med, Dept Ophthalmol, Montreal, PQ, Canada	Canada	Univ Montreal	Americas	0
666	139	2019		Univ Montreal, Sch Publ Hlth, Dept Environm Hlth, Montreal, PQ, Canada	Canada	Univ Montreal	Americas	0
667	139	2019		Univ Montreal, Fac Med, Dept Obstet & Gynecol, Montreal, PQ, Canada	Canada	Univ Montreal	Americas	0
668	139	2019		Univ Montreal, Sch Nursing, Montreal, PQ, Canada	Canada	Univ Montreal	Americas	0
669	139	2019		Univ Sherbrooke, Fac Med, Deparment Cardiol, Sherbrooke, PQ, Canada	Canada	Univ Sherbrooke	Americas	0
670	139	2019		Univ Bamenda, Fac Hlth Sci, Bamenda, Cameroon	Cameroon	Univ Bamenda	Africa	1
671	139	2019		Univ Montreal, Dept Chem, Montreal, PQ, Canada	Canada	Univ Montreal	Americas	0
672	139	2019		Univ Yaounde I, Fac Med & Biomed Sci, Dept Radiol & Radiat Oncol, Yaounde, Cameroon	Cameroon	Univ Yaounde I	Africa	1
673	139	2019		Univ Montreal, Sch Publ Hlth, PRONUSTIC Res Lab, Montreal, PQ, Canada	Canada	Univ Montreal	Americas	0
674	139	2019		Univ Montreal, Sch Publ Hlth, Dept Hlth Adm Evaluat & Policy, Montreal, PQ, Canada	Canada	Univ Montreal	Americas	0
675	140	2019	[Heine, Martin; Derman, Wayne] Stellenbosch Univ, Fac Med & Hlth Sci, Inst Sport & Exercise Med, Cape Town, South Africa; [Heine, Martin; Lupton-Smith, Alison; Hanekom, Susan D.] Stellenbosch Univ, Fac Med & Hlth Sci, Div Physiotherapy, Cape Town, South Africa; [Pakosh, Maureen] Univ Hlth Network, Lib & Informat Serv, Toronto, ON, Canada; [Grace, Sherry L.] York Univ, Sch Kinesiol & Hlth Sci, Tor…	Stellenbosch Univ, Fac Med & Hlth Sci, Inst Sport & Exercise Med, Cape Town, South Africa	South Africa	Stellenbosch Univ	Africa	1
676	140	2019		Stellenbosch Univ, Fac Med & Hlth Sci, Div Physiotherapy, Cape Town, South Africa	South Africa	Stellenbosch Univ	Africa	1
677	140	2019		Univ Hlth Network, Lib & Informat Serv, Toronto, ON, Canada	Canada	Univ Hlth Network	Americas	0
678	140	2019		York Univ, Sch Kinesiol & Hlth Sci, Toronto, ON, Canada	Canada	York Univ	Americas	0
679	140	2019		Univ Toronto, Univ Hlth Network, KITE, Toronto, ON, Canada	Canada	Univ Toronto	Americas	0
680	140	2019		Univ Toronto, Univ Hlth Network, Peter Munk Cardiac Ctr, Toronto, ON, Canada	Canada	Univ Toronto	Americas	0
681	140	2019		IOC Res Ctr, Stellenbosch, South Africa	South Africa	IOC Res Ctr	Africa	1
682	141	2019	[Whidden, Caroline; Greenwood, Brian; Chandramohan, Daniel] London Sch Hyg & Trop Med, Dept Dis Control, London, England; [Thwing, Julie; Gutman, Julie] Ctr Dis Control & Prevent, Div Parasit Dis & Malaria, Ctr Global Hlth, Atlanta, GA USA; [Wohl, Ethan] Philadelphia Coll Osteopath Med, Georgia Campus, Suwanee, GA USA; [Leyrat, Clemence] London Sch Hyg & Trop Med, Dept Med Stat, London, England; …	London Sch Hyg & Trop Med, Dept Dis Control, London, England	United Kingdom	London Sch Hyg & Trop Med	Europe	0
683	141	2019		Ctr Dis Control & Prevent, Div Parasit Dis & Malaria, Ctr Global Hlth, Atlanta, GA USA	USA	Ctr Dis Control & Prevent	Americas	0
684	141	2019		Philadelphia Coll Osteopath Med, Georgia Campus, Suwanee, GA USA	USA	Philadelphia Coll Osteopath Med	Americas	0
685	141	2019		London Sch Hyg & Trop Med, Dept Med Stat, London, England	United Kingdom	London Sch Hyg & Trop Med	Europe	0
686	141	2019		Univ Sci Tech & Technol Bamako, Malaria Res & Training Ctr, Bamako, Mali	Mali	Univ Sci Tech & Technol Bamako	Africa	1
687	141	2019		Univ Calif San Francisco, ZSFG Div Hosp Med, San Francisco, CA 94143 USA	USA	Univ Calif San Francisco	Americas	0
688	142	2019	[Menshawy, Amr; Ismail, Ammar; Abdel-Maboud, Mohamed; El-din, Alaa Alaa; Elgebaly, Ahmed] Al Azhar Univ, Al Azhar Med Students Assoc, Fac Med, Cairo, Egypt; [Gadelkarim, Mohamed] Alexandria Univ, Fac Med, Alexandria, Egypt; [Bahbah, Eshak I.] Al Azhar Univ, Fac Med, Dumyat, Egypt; [Abdelghany, Mohamed F.] South Valley Univ, Dept Obstet & Gynaecol, Fac Med, Qena, Egypt; [Samy, Ahmed] Cairo Univ, D…	Al Azhar Univ, Al Azhar Med Students Assoc, Fac Med, Cairo, Egypt	Egypt	Al Azhar Univ	Africa	1
689	142	2019		Alexandria Univ, Fac Med, Alexandria, Egypt	Egypt	Alexandria Univ	Africa	1
690	142	2019		Al Azhar Univ, Fac Med, Dumyat, Egypt	Egypt	Al Azhar Univ	Africa	1
691	142	2019		South Valley Univ, Dept Obstet & Gynaecol, Fac Med, Qena, Egypt	Egypt	South Valley Univ	Africa	1
692	142	2019		Cairo Univ, Dept Obstet & Gynaecol, Fac Med, Cairo, Egypt	Egypt	Cairo Univ	Africa	1
693	142	2019		Assiut Univ, Dept Obstet & Gynaecol, Fac Med, Assiut, Egypt	Egypt	Assiut Univ	Africa	1
694	143	2019	[Smela-Lipinska, B.; Szawara, P.; Myjak, I] Creativ Ceut, Krakow, Poland; [Marre, C.; Toumi, M.] Creativ Ceut, Paris, France; [Abdennadher, E.] Creativ Ceut, Tunis, Tunisia; [Marsh, S.] PharmEkon Ltd, Egham, Surrey, England; [Okhuoya, P.] EUSA Pharma, Hemel Hempstead, England; [Zinzani, P. L.] Univ Bologna, Bologna, Italy	Creativ Ceut, Krakow, Poland	Poland	Creativ Ceut	Europe	0
695	143	2019		Creativ Ceut, Paris, France	France	Creativ Ceut	Europe	0
696	143	2019		Creativ Ceut, Tunis, Tunisia	Tunisia	Creativ Ceut	Africa	1
697	143	2019		PharmEkon Ltd, Egham, Surrey, England	United Kingdom	PharmEkon Ltd	Europe	0
698	143	2019		EUSA Pharma, Hemel Hempstead, England	United Kingdom	EUSA Pharma	Europe	0
699	143	2019		Univ Bologna, Bologna, Italy	Italy	Univ Bologna	Europe	0
700	144	2019	[Smela-Lipinska, B.; Myjak, I; Szawara, P.] Creat Ceut, Krakow, Poland; [Marre, C.; Toumi, M.] Creat Ceut, Paris, France; [Abdennadher, E.] Creat Ceut, Tunis, Tunisia; [Marsh, S.] PharmEkon Ltd, Egham, Surrey, England; [Okhuoya, P.] EUSA Pharma, Hemel Hempstead, England; [Zinzani, P. L.] Univ Bologna, Bologna, Italy	Creat Ceut, Krakow, Poland	Poland	Creativ Ceut	Europe	0
701	144	2019		Creat Ceut, Paris, France	France	Creativ Ceut	Europe	0
702	144	2019		Creat Ceut, Tunis, Tunisia	Tunisia	Creativ Ceut	Africa	1
703	144	2019		PharmEkon Ltd, Egham, Surrey, England	United Kingdom	PharmEkon Ltd	Europe	0
704	144	2019		EUSA Pharma, Hemel Hempstead, England	United Kingdom	EUSA Pharma	Europe	0
705	144	2019		Univ Bologna, Bologna, Italy	Italy	Univ Bologna	Europe	0
706	145	2019	[Gray, Patricia; Yassi, Annalee; Spiegel, Jerry M.] Univ British Columbia, Sch Populat & Publ Hlth, Vancouver, BC V6T 1Z3, Canada; [Senabe, Sipho] Gauteng Prov Govt, Gauteng Dept Hlth, 45 Commissioner St, ZA-2147 Johannesburg, South Africa; [Naicker, Nisha; Kgalamono, Spo] Natl Inst Occupat Hlth, Natl Hlth Lab Serv, ZA-2001 Johannesburg, South Africa; [Naicker, Nisha; Kgalamono, Spo] Univ Witwate…	Univ British Columbia, Sch Populat & Publ Hlth, Vancouver, BC V6T 1Z3, Canada	Canada	Univ British Columbia	Americas	0
707	145	2019		Gauteng Prov Govt, Gauteng Dept Hlth, 45 Commissioner St, ZA-2147 Johannesburg, South Africa	South Africa	Gauteng Prov Govt	Africa	1
708	145	2019		Natl Inst Occupat Hlth, Natl Hlth Lab Serv, ZA-2001 Johannesburg, South Africa	South Africa	Natl Inst Occupat Hlth	Africa	1
709	145	2019		Univ Witwatersrand, Sch Publ Hlth, ZA-2000 Parktown, South Africa	South Africa	Univ Witwatersrand	Africa	1
710	145	2019		Univ Johannesburg, Fac Hlth Sci, Dept Environm Hlth, ZA-2028 Johannesburg, South Africa	South Africa	Univ Johannesburg	Africa	1
711	146	2019	[Mwatsiya, Innocent] Univ Johannesburg, Social Work, Johannesburg, South Africa	Univ Johannesburg, Social Work, Johannesburg, South Africa	South Africa	Univ Johannesburg	Africa	1
712	147	2019	[Flynn, Campbell D.; Curran, Neil P.; Chan, Stephanie] St George Hosp, Dept Cardiothorac Surg, Sydney, NSW, Australia; [Zegri-Reiriz, Isabel] Hosp Santa Creu & Santa Pau, Heart Failure & Heart Transplant Unit, Cardiol Dept, Barcelona, Spain; [Tauron, Manel] Hosp Santa Creu & Santa Pau, Cardiac Surg Dept, Barcelona, Spain; [Tian, David H.] Macquarie Univ, Collaborat Res Grp, Sydney, NSW, Australia…	St George Hosp, Dept Cardiothorac Surg, Sydney, NSW, Australia	Australia	St George Hosp	Oceania	0
713	147	2019		Hosp Santa Creu & Santa Pau, Heart Failure & Heart Transplant Unit, Cardiol Dept, Barcelona, Spain	Spain	Hosp Santa Creu & Santa Pau	Europe	0
714	147	2019		Hosp Santa Creu & Santa Pau, Cardiac Surg Dept, Barcelona, Spain	Spain	Hosp Santa Creu & Santa Pau	Europe	0
715	147	2019		Macquarie Univ, Collaborat Res Grp, Sydney, NSW, Australia	Australia	Macquarie Univ	Oceania	0
716	147	2019		Cleveland Clin, Dept Thorac & Cardiovasc Surg, Cleveland, OH 44106 USA	USA	Cleveland Clin	Americas	0
717	147	2019		Baylor Coll Med, Div Cardiothorac Surg, Houston, TX 77030 USA	USA	Baylor Coll Med	Americas	0
718	147	2019		Texas Heart Inst, Houston, TX 77025 USA	USA	Texas Heart Inst	Americas	0
719	147	2019		Leipzig Heart Ctr, Univ Dept Cardiac Surg, Leipzig, Germany	Germany	Leipzig Heart Ctr	Europe	0
720	147	2019		Univ Coimbra, Clin Cardiothorac Surg, Med Sch, Coimbra, Portugal	Portugal	Univ Coimbra	Europe	0
721	147	2019		Univ Hosp Zurich, Dept Cardiac Surg, Zurich, Switzerland	Switzerland	Univ Hosp Zurich	Europe	0
722	147	2019		Univ Free State, Dept Cardiothorac Surg, Bloemfontein, South Africa	South Africa	Univ Free State	Africa	1
723	147	2019		Univ Barcelona, Hosp Clin, Dept Cardiovasc Surg, Barcelona, Spain	Spain	Univ Barcelona	Europe	0
724	148	2019	[Ford, Nathan; Vojnov, Lara] World Hlth Org, Dept HIV, Geneva, Switzerland; [Ford, Nathan] Univ Cape Town, Sch Publ Hlth & Family Med, Ctr Infect Dis Epidemiol & Res, Cape Town, South Africa; [Orrell, Catherine] Inst Infect Dis & Mol Med, Desmond Tutu HIV Ctr, Cape Town, South Africa; [Orrell, Catherine] Univ Cape Town, Dept Med, Cape Town, South Africa; [Shubber, Zara] Imperial Coll London, Dept…	World Hlth Org, Dept HIV, Geneva, Switzerland	Switzerland	World Hlth Org	Europe	0
725	148	2019		Univ Cape Town, Sch Publ Hlth & Family Med, Ctr Infect Dis Epidemiol & Res, Cape Town, South Africa	South Africa	Univ Cape Town	Africa	1
726	148	2019		Inst Infect Dis & Mol Med, Desmond Tutu HIV Ctr, Cape Town, South Africa	South Africa	Inst Infect Dis & Mol Med	Africa	1
727	148	2019		Univ Cape Town, Dept Med, Cape Town, South Africa	South Africa	Univ Cape Town	Africa	1
728	148	2019		Imperial Coll London, Dept Infect Dis Epidemiol, London, England	United Kingdom	Imperial Coll London	Europe	0
729	148	2019		Govt Zimbabwe, Minist Hlth & Child Care, AIDS & TB Unit, Harare, Zimbabwe	Zimbabwe	Govt Zimbabwe	Africa	1
730	149	2019	[Speer, Kathryn E.; Semple, Stuart; McKune, Andrew J.] Univ Canberra, Fac Hlth, Discipline Sport & Exercise Sci, Canberra, ACT 2601, Australia; [Speer, Kathryn E.; Semple, Stuart; McKune, Andrew J.] Univ Canberra, Res Inst Sport & Exercise, Canberra, ACT 2601, Australia; [Naumovski, Nenad; D'Cunha, Nathan M.] Univ Canberra, Fac Hlth, Canberra, ACT 2601, Australia; [McKune, Andrew J.] Univ KwaZulu…	Univ Canberra, Fac Hlth, Discipline Sport & Exercise Sci, Canberra, ACT 2601, Australia	Australia	Univ Canberra	Oceania	0
731	149	2019		Univ Canberra, Res Inst Sport & Exercise, Canberra, ACT 2601, Australia	Australia	Univ Canberra	Oceania	0
732	149	2019		Univ Canberra, Fac Hlth, Canberra, ACT 2601, Australia	Australia	Univ Canberra	Oceania	0
733	149	2019		Univ KwaZulu Natal, Sch Hlth Sci, Discipline Biokinet Exercise & Leisure Sci, ZA-4000 Durban, Kwazulu Natal, South Africa	South Africa	Univ KwaZulu Natal	Africa	1
734	149	2019		Univ Canberra, CRIBB Grp, Bruce, ACT 2617, Australia	Australia	Univ Canberra	Oceania	0
735	149	2019		Univ Canberra, Hlth Res Inst, Canberra, ACT 2617, Australia	Australia	Univ Canberra	Oceania	0
736	150	2019	[Abu Hatab, Assem] Swedish Univ Agr Sci, Dept Econ, POB 7013, SE-75007 Uppsala, Sweden; Arish Univ, Dept Econ & Rural Dev, North Sinai 45511, Egypt	Swedish Univ Agr Sci, Dept Econ, POB 7013, SE-75007 Uppsala, Sweden	Sweden	Swedish Univ Agr Sci	Europe	0
737	150	2019		Arish Univ, Dept Econ & Rural Dev, North Sinai 45511, Egypt	Egypt	Arish Univ	Africa	1
738	151	2019	[Hasanpoor, Edris; Haghgoshayie, Elaheh] Maragheh Univ Med Sci, Dept Healthcare Management, Res Ctr Evidence Based Hlth Management, Maragheh, Iran; [Hallajzadeh, Jamal] Maragheh Univ Med Sci, Dept Clin Biochem, Res Ctr Evidence Based Hlth Management, Maragheh, Iran; [Siraneh, Yibeltal] Jimma Univ, Inst Hlth, Fac Publ Hlth, Dept Hlth Econ, Jimma, Ethiopia; [Hasanzadeh, Ebrahim] Iran Univ Med Sci, …	Maragheh Univ Med Sci, Dept Healthcare Management, Res Ctr Evidence Based Hlth Management, Maragheh, Iran	Iran	Maragheh Univ Med Sci	Asia	0
739	151	2019		Maragheh Univ Med Sci, Dept Clin Biochem, Res Ctr Evidence Based Hlth Management, Maragheh, Iran	Iran	Maragheh Univ Med Sci	Asia	0
740	151	2019		Jimma Univ, Inst Hlth, Fac Publ Hlth, Dept Hlth Econ, Jimma, Ethiopia	Ethiopia	Jimma Univ	Africa	1
741	151	2019		Iran Univ Med Sci, Dept Hlth Serv Management, Student Res Comm, Tehran, Iran	Iran	Iran Univ Med Sci	Asia	0
742	152	2019	[Roux, R. N.; van der Lingen, E.; Botha, A. P.] Univ Pretoria, Dept Engn & Technol Management, Grad Sch Technol & Innovat Management, Pretoria, South Africa; [Roux, R. N.] CSIR, Light Met Mat Sci & Mfg, Pretoria, South Africa	Univ Pretoria, Dept Engn & Technol Management, Grad Sch Technol & Innovat Management, Pretoria, South Africa	South Africa	Univ Pretoria	Africa	1
743	152	2019		CSIR, Light Met Mat Sci & Mfg, Pretoria, South Africa	South Africa	CSIR	Africa	1
744	153	2019	[Jooste, A. F.; de Kock, I. H.; Musango, J. K.] Stellenbosch Univ, Dept Ind Engn, Stellenbosch, South Africa	Stellenbosch Univ, Dept Ind Engn, Stellenbosch, South Africa	South Africa	Stellenbosch Univ	Africa	1
745	154	2019	[Chen, Wei-An] Taipei Med Univ, Coll Med, Sch Med, Taipei, Taiwan; [Chen, Wei-An] Taichung Vet Gen Hosp, Dept Med Educ, Taichung, Taiwan; [Liu, Chih-Chung; Chen, Chien-Yu] Taipei Med Univ Hosp, Dept Anesthesiol, Taipei, Taiwan; [Liu, Chih-Chung; Chen, Chien-Yu] Taipei Med Univ, Coll Med, Sch Med, Dept Anesthesiol, Taipei, Taiwan; [Mnisi, Zandi] Minist Hlth, Hlth Res Unit, Mbabane, Swaziland; [Kan…	Taipei Med Univ, Coll Med, Sch Med, Taipei, Taiwan	China	Taipei Med Univ	Asia	0
746	154	2019		Taichung Vet Gen Hosp, Dept Med Educ, Taichung, Taiwan	China	Taichung Vet Gen Hosp	Asia	0
747	154	2019		Taipei Med Univ Hosp, Dept Anesthesiol, Taipei, Taiwan	China	Taipei Med Univ	Asia	0
748	154	2019		Taipei Med Univ, Coll Med, Sch Med, Dept Anesthesiol, Taipei, Taiwan	China	Taipei Med Univ	Asia	0
749	154	2019		Minist Hlth, Hlth Res Unit, Mbabane, Swaziland	Swaziland	Minist Hlth, Hlth Res Unit	Africa	1
750	154	2019		Taipei Med Univ, Wan Fang Hosp, Evidence Based Med Ctr, Taipei, Taiwan	China	Taipei Med Univ	Asia	0
751	154	2019		Natl Taiwan Univ, Coll Publ Hlth, Inst Hlth Policy & Management, Taipei, Taiwan	China	Natl Taiwan Univ	Asia	0
752	155	2019	[Ataro, Zerihun; Weldegebreal, Fitsum; Tesfa, Tewodros; Mitiku, Habtamu; Marami, Dadi; Teklemariam, Zelalem] Haramaya Univ, Dept Med Lab Sci, Coll Hlth & Med Sci, POB 235, Harar, Ethiopia; [Motbaynor, Birhanu] Haramaya Univ, Sch Pharm, Coll Hlth & Med Sci, Dept Pharmaceut Chem, POB 235, Harar, Ethiopia; [Sisay, Mekonnen] Haramaya Univ, Sch Pharm, Coll Hlth & Med Sci, Dept Pharmacol & Toxicol, POB…	Haramaya Univ, Dept Med Lab Sci, Coll Hlth & Med Sci, POB 235, Harar, Ethiopia	Ethiopia	Haramaya Univ	Africa	1
753	155	2019		Haramaya Univ, Sch Pharm, Coll Hlth & Med Sci, Dept Pharmaceut Chem, POB 235, Harar, Ethiopia	Ethiopia	Haramaya Univ	Africa	1
754	155	2019		Haramaya Univ, Sch Pharm, Coll Hlth & Med Sci, Dept Pharmacol & Toxicol, POB 235, Harar, Ethiopia	Ethiopia	Haramaya Univ	Africa	1
755	155	2019		Western Sydney Univ, Sydney, NSW, Australia	Australia	Western Sydney Univ	Oceania	0
756	156	2019	[Awotiwon, A.] UCT Lung Inst, Cape Town, South Africa; [Uthman, O.] Univ Warwick, Warwick Med Sch, WCAHRD, Coventry, England	UCT Lung Inst, Cape Town, South Africa	South Africa	UCT Lung Inst	Africa	1
757	156	2019		Univ Warwick, Warwick Med Sch, WCAHRD, Coventry, England	United Kingdom	Univ Warwick	Europe	0
758	157	2019	[Hlongwa, M.; Mashamba-Thompson, T.; Makhunga, S.; Muraraneza, C.; Hlongwana, K.] Univ KwaZulu Natal, Durban, South Africa	Univ KwaZulu Natal, Durban, South Africa	South Africa	Univ KwaZulu Natal	Africa	1
759	158	2019	[Akunne, Maureen O.; Okonta, Mathew J.; Ukwe, Chinwe, V] Univ Nigeria, Dept Clin Pharm & Pharm Management, Nsukka, Enugu State, Nigeria; [Heise, Thomas L.] Univ Bremen, Inst Publ Hlth & Nursing Res, Hlth Sci, Res Grp Evidence Based Publ Hlth, Bremen, Germany; [Heise, Thomas L.] Leibniz Inst Prevent Res & Epidemiol BIPS, Bremen, Germany; [Ekwunife, Obinna, I] Nnamdi Azikiwe Univ, Dept Clin Pharm &…	Univ Nigeria, Dept Clin Pharm & Pharm Management, Nsukka, Enugu State, Nigeria	Nigeria	Univ Nigeria	Africa	1
760	158	2019		Univ Bremen, Inst Publ Hlth & Nursing Res, Hlth Sci, Res Grp Evidence Based Publ Hlth, Bremen, Germany	Germany	Univ Bremen	Europe	0
761	158	2019		Leibniz Inst Prevent Res & Epidemiol BIPS, Bremen, Germany	Germany	Leibniz Inst Prevent Res & Epidemiol BIPS	Europe	0
762	158	2019		Nnamdi Azikiwe Univ, Dept Clin Pharm & Pharm Management, Awka, Anambra State, Nigeria	Nigeria	Nnamdi Azikiwe Univ	Africa	1
763	159	2019	[Leuenberger, Andrea; Farnham, Andrea; Azevedo, Sophie; Cossa, Herminio; Dietler, Dominik; Nimako, Belinda; Merten, Sonja; Utzinger, Juerg; Winkler, Mirko S.] Swiss Trop & Publ Hlth Inst, CH-4002 Basel, Switzerland; [Leuenberger, Andrea; Farnham, Andrea; Azevedo, Sophie; Cossa, Herminio; Dietler, Dominik; Nimako, Belinda; Merten, Sonja; Utzinger, Juerg; Winkler, Mirko S.] Univ Basel, CH-4003 Base…	Swiss Trop & Publ Hlth Inst, CH-4002 Basel, Switzerland	Switzerland	Swiss Trop & Publ Hlth Inst	Europe	0
764	159	2019		Univ Basel, CH-4003 Basel, Switzerland	Switzerland	Univ Basel	Europe	0
765	159	2019		Swiss Fed Inst Technol, Ramistr 101, CH-8092 Zurich, Switzerland	Switzerland	Swiss Fed Inst Technol	Europe	0
766	159	2019		Manhica Hlth Res Ctr, Maputo 1929, Mozambique	Mozambique	Manhica Hlth Res Ctr	Africa	1
767	159	2019		Univ Hlth & Allied Sci, POB PMB 31, Ho, Ghana	Ghana	Univ Hlth & Allied Sci, POB PMB 31	Africa	1
768	159	2019		Univ Ghana, Sch Publ Hlth, Dept Social & Behav Sci, POB LG 13, Legon, Ghana	Ghana	Univ Ghana	Africa	1
769	160	2019	[Okomo, Uduak; Kampmann, Beate] Gambia London Sch Hyg & Trop Med, Vaccines & Immun Theme, Med Res Council Unit, POB 273, Fajara, Banjul, Gambia; [Akpalu, Edem N. K.] Ctr Hosp Univ Sylvanus Olympio, Serv Pediat, Unite Infectiol & Oncohematol, Tokoin Habitat, BP 81604, Lome, Togo; [Le Doare, Kirsty] St Georges Univ London, Inst Infect & Immun, Cranmer Terrace, London, England; [Roca, Anna; Jarde, A…	Gambia London Sch Hyg & Trop Med, Vaccines & Immun Theme, Med Res Council Unit, POB 273, Fajara, Banjul, Gambia	Gambia	London Sch Hyg & Trop Med	Africa	1
770	160	2019		Ctr Hosp Univ Sylvanus Olympio, Serv Pediat, Unite Infectiol & Oncohematol, Tokoin Habitat, BP 81604, Lome, Togo	Togo	Ctr Hosp Univ Sylvanus Olympio	Africa	1
771	160	2019		St Georges Univ London, Inst Infect & Immun, Cranmer Terrace, London, England	United Kingdom	St Georges Univ London	Europe	0
772	160	2019		Gambia London Sch Hyg & Trop Med, Med Res Council Unit, Dis Control & Eliminat Theme, Fajara, Gambia	Gambia	London Sch Hyg & Trop Med	Africa	1
773	160	2019		St Georges Univ London, Paediat Infect Dis Res Grp, Cranmer Terrace, London, England	United Kingdom	St Georges Univ London	Europe	0
774	160	2019		McMaster Univ, Div Maternal Fetal Med, Hamilton, ON, Canada	Canada	McMaster Univ	Americas	0
775	160	2019		London Sch Hyg & Trop Med, Fac Infect & Trop Dis, Vaccine Ctr, London, England	United Kingdom	London Sch Hyg & Trop Med	Europe	0
776	160	2019		London Sch Hyg & Trop Med, MARCH Ctr, London, England	United Kingdom	London Sch Hyg & Trop Med	Europe	0
777	161	2019	[Kintz, Erica] Univ East Anglia, Norwich Med Sch, Norwich NR4 7TJ, Norfolk, England; [Kintz, Erica; Mccarthy, Noel; Vivancos, Roberto; Hunter, Paul] NIHR Hlth Protect Res Unit Gastrointestinal Infec, Liverpool, Merseyside, England; [Byrne, Lisa; Jenkins, Claire; Vivancos, Roberto] Publ Hlth England, Natl Infect Serv, London NW9 5EQ, England; [Mccarthy, Noel] Univ Oxford, Dept Zool, Oxford, Englan…	Univ East Anglia, Norwich Med Sch, Norwich NR4 7TJ, Norfolk, England	United Kingdom	Univ East Anglia	Europe	0
778	161	2019		NIHR Hlth Protect Res Unit Gastrointestinal Infec, Liverpool, Merseyside, England	United Kingdom	NIHR Hlth Protect Res Unit Gastrointestinal Infec	Europe	0
779	161	2019		Publ Hlth England, Natl Infect Serv, London NW9 5EQ, England	United Kingdom	Publ Hlth England	Europe	0
780	161	2019		Univ Oxford, Dept Zool, Oxford, England	United Kingdom	Univ Oxford	Europe	0
781	161	2019		Univ Warwick, Warwick Med Sch, Coventry CV4 7AL, W Midlands, England	United Kingdom	Univ Warwick	Europe	0
782	161	2019		NIHR Hlth Protect Res Unit Emerging & Zoonot Infe, Liverpool, Merseyside, England	United Kingdom	NIHR Hlth Protect Res Unit Emerging & Zoonot Infe	Europe	0
783	161	2019		Tshwane Univ Technol, Dept Environm Hlth, Private Bag X680, ZA-0001 Pretoria, South Africa	South Africa	Tshwane Univ Technol	Africa	1
784	162	2019	[Barabadi, Hamed] Shahid Beheshti Univ Med Sci, Sch Pharm, Dept Pharmaceut Biotechnol, 2660 Vali E Asr Ave, Tehran 1991953381, Iran; [Kamali, Kaveh Damavandi] Golestan Univ Med Sci, Food & Drug Adm, Gorgan, Golestan, Iran; [Shoushtari, Fereshteh Jazayeri] Ahvaz Jundishapur Univ Med Sci, Sch Pharm, Ahwaz, Iran; [Tajani, Babak; Mahjoub, Mohammad Ali] Shahid Beheshti Univ Med Sci, Sch Pharm, Dept Ph…	Shahid Beheshti Univ Med Sci, Sch Pharm, Dept Pharmaceut Biotechnol, 2660 Vali E Asr Ave, Tehran 1991953381, Iran	Iran	Shahid Beheshti Univ Med Sci	Asia	0
785	162	2019		Golestan Univ Med Sci, Food & Drug Adm, Gorgan, Golestan, Iran	Iran	Iran Univ Med Sci	Asia	0
786	162	2019		Ahvaz Jundishapur Univ Med Sci, Sch Pharm, Ahwaz, Iran	Iran	Ahvaz Jundishapur Univ Med Sci	Asia	0
787	162	2019		Shahid Beheshti Univ Med Sci, Sch Pharm, Dept Pharmaceut, Tehran, Iran	Iran	Shahid Beheshti Univ Med Sci	Asia	0
788	162	2019		Univ Tehran Med Sci, Dept Epidemiol & Biostat, Sch Publ Hlth, Tehran, Iran	Iran	Univ Tehran Med Sci	Asia	0
789	162	2019		Mekelle Univ, Dept Med Microbiol & Immunol, Div Biomed Sci, Sch Med,Coll Hlth Sci, Mekelle 1871, Ethiopia	Ethiopia	Mekelle Univ	Africa	1
790	163	2019	[Shackleton, Claire; Evans, Robert; Albertus, Yumna] Univ Cape Town, Div Exercise Sci & Sports Med, Dept Human Biol, Fac Hlth Sci,FIMS Int Collaborating Ctr Sports Me, Cape Town, South Africa; [Shamley, Delva] Univ Cape Town, Clin Res Ctr, Cape Town, South Africa; [West, Sacha] Cape Peninsula Univ Technol, Dept Sports Management, Cape Town, Western Cape, South Africa	Univ Cape Town, Div Exercise Sci & Sports Med, Dept Human Biol, Fac Hlth Sci,FIMS Int Collaborating Ctr Sports Me, Cape Town, South Africa	South Africa	Univ Cape Town	Africa	1
791	163	2019		Univ Cape Town, Clin Res Ctr, Cape Town, South Africa	South Africa	Univ Cape Town	Africa	1
792	163	2019		Cape Peninsula Univ Technol, Dept Sports Management, Cape Town, Western Cape, South Africa	South Africa	Cape Peninsula Univ Technol	Africa	1
793	164	2019	[Debeaudrap, Pierre] Univ Paris 05, Inst Rech Dev, INSERM 1244, Ctr Populat & Dev, Paris, France; [Sobngwi, Joelle] Ctr Hosp Univ Yaounde, Rech Sante & Dev, Yaounde, Cameroon; [Tebeu, Pierre-Marie] Ctr Hosp Univ Yaounde, Dept Gynecol, Yaounde, Cameroon; [Tebeu, Pierre-Marie] Univ Yaounde, Fac Med & Biomed Sci, Yaounde, Cameroon; [Tebeu, Pierre-Marie] Interstates Sch Publ Heath Cent Africa, Brazza…	Univ Paris 05, Inst Rech Dev, INSERM 1244, Ctr Populat & Dev, Paris, France	France	Univ Paris	Europe	0
794	164	2019		Ctr Hosp Univ Yaounde, Rech Sante & Dev, Yaounde, Cameroon	Cameroon	Univ Yaounde I	Africa	1
795	164	2019		Ctr Hosp Univ Yaounde, Dept Gynecol, Yaounde, Cameroon	Cameroon	Univ Yaounde I	Africa	1
796	164	2019		Univ Yaounde, Fac Med & Biomed Sci, Yaounde, Cameroon	Cameroon	Univ Yaounde I	Africa	1
797	164	2019		Interstates Sch Publ Heath Cent Africa, Brazzaville, Rep Congo	Congo	Interstates Sch Publ Heath Cent Africa	Africa	1
798	164	2019		Int Agcy Res Canc, Lyon, France	France	Int Agcy Res Canc	Europe	0
799	165	2019	[Mugadza, Hilda T.; Stout, Brian; Wali, Nidhi; Renzaho, Andre M. N.] Western Sydney Univ, Sydney, NSW, Australia; [Mujeyi, Budayi] Rhodes Univ, Grahamstown, South Africa; [Renzaho, Andre M. N.] Western Sydney Univ, Translat Hlth Res Inst, Sydney, NSW, Australia	Western Sydney Univ, Sydney, NSW, Australia	Australia	Western Sydney Univ	Oceania	0
800	165	2019		Rhodes Univ, Grahamstown, South Africa	South Africa	Rhodes Univ	Africa	1
801	165	2019		Western Sydney Univ, Translat Hlth Res Inst, Sydney, NSW, Australia	Australia	Western Sydney Univ	Oceania	0
802	166	2019	[Siddique, Ummatul; Rahman, Simin] Inst Neurosci, Dept Neurol, Kolkata, India; [Frazer, Ashlyn K.; Kidgell, Dawson J.] Monash Univ, Sch Primary & Allied Hlth Care, Dept Physiotherapy, Fac Med Nursing & Hlth Sci, POB 527, Frankston, Vic 3199, Australia; [Howatson, Glyn] Northumbria Univ, Fac Hlth & Life Sci, Newcastle Upon Tyne, Tyne & Wear, England; [Howatson, Glyn] Northwest Univ, Water Res Grp,…	Inst Neurosci, Dept Neurol, Kolkata, India	India	Inst Neurosci	Asia	0
803	166	2019		Monash Univ, Sch Primary & Allied Hlth Care, Dept Physiotherapy, Fac Med Nursing & Hlth Sci, POB 527, Frankston, Vic 3199, Australia	Australia	Monash Univ	Oceania	0
804	166	2019		Northumbria Univ, Fac Hlth & Life Sci, Newcastle Upon Tyne, Tyne & Wear, England	United Kingdom	Northumbria Univ	Europe	0
805	166	2019		Northwest Univ, Water Res Grp, Sch Environm Sci & Dev, Potchefstroom, South Africa	South Africa	North West Univ	Africa	1
806	167	2019	[Bertolotti, Antoine] Reunion Univ Hosp, Dept Infect Dis, St Pierre, Reunion, France; [Milpied, Brigitte] St Andre Hosp, Dept Dermatol & Pediat Dermatol, Natl Ctr Rare Skin Disorders, Bordeaux, France; [Milpied, Brigitte] Pellegrin Hosp, Dept Dermatol & Pediat Dermatol, Natl Ctr Rare Skin Disorders, Bordeaux, France; [Fouere, Sebastien] Paris Diderot Univ, St Louis Hosp, Dept Dermatol, Paris, Fra…	Reunion Univ Hosp, Dept Infect Dis, St Pierre, Reunion, France	France	Reunion Univ Hosp	Europe	0
807	167	2019		St Andre Hosp, Dept Dermatol & Pediat Dermatol, Natl Ctr Rare Skin Disorders, Bordeaux, France	France	St Andre Hosp	Europe	0
808	167	2019		Pellegrin Hosp, Dept Dermatol & Pediat Dermatol, Natl Ctr Rare Skin Disorders, Bordeaux, France	France	Pellegrin Hosp	Europe	0
809	167	2019		Paris Diderot Univ, St Louis Hosp, Dept Dermatol, Paris, France	France	Paris Diderot Univ	Europe	0
810	167	2019		Martinique Univ Hosp, Dept Infect Dis, Fort De France, Martinique, France	France	Martinique Univ Hosp	Europe	0
811	167	2019		Paris Descartes Univ, Cochin Hosp, Dept Dermatol, Paris, France	France	Paris Descartes Univ	Europe	0
812	167	2019		Martinique Univ Hosp, DRCI, Fort De France, Martinique, France	France	Martinique Univ Hosp	Europe	0
813	168	2019	[Birdthistle, Isolde; de Graaf, Kristen; Schaffnit, Susan B.; Slaymaker, Emma] London Sch Hyg Trop Med, Dept Populat Hlth, London WC1E 7HT, England; [Tanton, Clare] London Sch Hyg Trop Med, Dept Infect Dis Epidemiol, London, England; [Tomita, Andrew] Univ KwaZulu Natal, Ctr Rural Hlth, Sch Nursing & Publ Hlth, Durban, South Africa; [Tomita, Andrew] Univ KwaZulu Natal, KwaZulu Natal Res Innovat & …	London Sch Hyg Trop Med, Dept Populat Hlth, London WC1E 7HT, England	United Kingdom	London Sch Hyg & Trop Med	Europe	0
814	168	2019		London Sch Hyg Trop Med, Dept Infect Dis Epidemiol, London, England	United Kingdom	London Sch Hyg & Trop Med	Europe	0
815	168	2019		Univ KwaZulu Natal, Ctr Rural Hlth, Sch Nursing & Publ Hlth, Durban, South Africa	South Africa	Univ KwaZulu Natal	Africa	1
816	168	2019		Univ KwaZulu Natal, KwaZulu Natal Res Innovat & Sequencing Platform K, Coll Hlth Sci, Durban, South Africa	South Africa	Univ KwaZulu Natal	Africa	1
817	168	2019		Africa Hlth Res Inst, Africa Ctr Bldg, Mtubatuba, South Africa	South Africa	Africa Hlth Res Inst	Africa	1
818	170	2019	[Yazie, Teshiwal Deress; Tebeje, Mekonnen Girma] Univ Gondar, Unit Qual Assurance & Lab Management, Sch Biomed & Lab Sci, Coll Med & Hlth Sci, POB 196, Gondar, Ethiopia	Univ Gondar, Unit Qual Assurance & Lab Management, Sch Biomed & Lab Sci, Coll Med & Hlth Sci, POB 196, Gondar, Ethiopia	Ethiopia	Univ Gondar	Africa	1
819	171	2019	[Hegazy, Mohamed-Elamir F.; Efferth, Thomas] Johannes Gutenberg Univ Mainz, Inst Pharm & Biochem, Dept Pharmaceut Biol, Staudinger Weg 5, D-55128 Mainz, Germany; [Hegazy, Mohamed-Elamir F.; Mohamed, Tarik A.; Abdel-Azim, Nahla S.; Shams, Khaled A.; Shahat, Abdelaaty A.; Tawfik, Wafaa A.; Shahen, Alaa M.; Hammouda, Faiza M.] Natl Res Ctr, Dept Phytochem, Giza, Egypt; [Elshamy, Abdelsamed, I] Natl …	Johannes Gutenberg Univ Mainz, Inst Pharm & Biochem, Dept Pharmaceut Biol, Staudinger Weg 5, D-55128 Mainz, Germany	Germany	Johannes Gutenberg Univ Mainz	Europe	0
820	171	2019		Natl Res Ctr, Dept Phytochem, Giza, Egypt	Egypt	Natl Res Ctr, Dept Phytochem	Africa	1
821	171	2019		Natl Res Ctr, Dept Nat Cpds Chem, Giza, Egypt	Egypt	Natl Res Ctr, Dept Nat Cpds Chem	Africa	1
822	171	2019		Tokushima Bunri Univ, Fac Pharmaceut Sci, Yamashiro, Tokushima, Japan	Japan	Tokushima Bunri Univ	Asia	0
823	171	2019		Deraya Univ, Fac Pharm, Pharmacognosy Dept, Al Minya, Egypt	Egypt	Deraya Univ	Africa	1
824	171	2019		Helmholtz Ctr Infect Res, Dept Microbial Drugs, Braunschweig, Germany	Germany	Helmholtz Ctr Infect Res	Europe	0
825	171	2019		Aswan Univ, Fac Sci, Dept Chem, Aswan, Egypt	Egypt	Aswan Univ	Africa	1
826	171	2019		Debbab Med, Munich, Germany	Germany	Debbab Med	Europe	0
827	171	2019		Uppsala Univ, Dept Med Chem, Div Pharmacognosy, Uppsala, Sweden	Sweden	Uppsala Univ	Europe	0
828	171	2019		Menoufia Univ, Fac Sci, Dept Chem, Shibin Al Kawm, Egypt	Egypt	Menoufia Univ	Africa	1
829	171	2019		Natl Res Ctr, Genet Engn & Biotech Div, Giza, Egypt	Egypt	Natl Res Ctr, Genet Engn & Biotech Div	Africa	1
830	171	2019		Texas Tech Univ, Dept Chem & Biochem, Lubbock, TX 79409 USA	USA	Texas Tech Univ	Americas	0
831	171	2019		King Saud Univ, Coll Pharm, Pharmacognosy Dept, Riyadh, Saudi Arabia	Saudi Arabia	King Saud Univ	Asia	0
832	171	2019		Jiangsu Univ, Coll Food & Biol Engn, Zhenjiang, Jiangsu, Peoples R China	China	Jiangsu Univ	Asia	0
833	172	2019	[Hamid, Pousette] Ain Shams Univ, Neurol, Cairo, Egypt; [Malik, Bilal Haider] Calif Inst Behav Neurosci & Psychol, Internal Med, Fairfield, CT USA; [Hussain, Mohmmed Laique] Stanley Med Coll, Internal Med, Chennai, Tamil Nadu, India	Ain Shams Univ, Neurol, Cairo, Egypt	Egypt	Ain Shams Univ	Africa	1
834	172	2019		Calif Inst Behav Neurosci & Psychol, Internal Med, Fairfield, CT USA	USA	Calif Inst Behav Neurosci & Psychol	Americas	0
835	172	2019		Stanley Med Coll, Internal Med, Chennai, Tamil Nadu, India	India	Stanley Med Coll	Asia	0
836	173	2019	[Touati, Abdelaziz; Mairi, Assia] Univ Bejaia, FSNV, Lab Ecol Microbienne, Bejaia 06000, Algeria	Univ Bejaia, FSNV, Lab Ecol Microbienne, Bejaia 06000, Algeria	Algeria	Univ Bejaia	Africa	1
837	174	2019	[Adane, Fentahun; Mulu, Abay; Seyoum, Girma] Addis Ababa Univ, Coll Hlth Sci, Dept Anat, Addis Ababa, Ethiopia; [Gebrie, Alemu] Debre Markos Univ, Sch Med, Dept Biomed Sci, Debre Markos, Ethiopia; [Lake, Akilog] Debre Markos Univ, Sch Med, Dept Gynecol & Obstet, Debre Markos, Ethiopia	Addis Ababa Univ, Coll Hlth Sci, Dept Anat, Addis Ababa, Ethiopia	Ethiopia	Addis Ababa Univ	Africa	1
838	174	2019		Debre Markos Univ, Sch Med, Dept Biomed Sci, Debre Markos, Ethiopia	Ethiopia	Debre Markos Univ	Africa	1
839	174	2019		Debre Markos Univ, Sch Med, Dept Gynecol & Obstet, Debre Markos, Ethiopia	Ethiopia	Debre Markos Univ	Africa	1
840	175	2019	[Madhombiro, Munyaradzi; Chingono, Alfred] Univ Zimbabwe, Dept Psychiat, Coll Hlth Sci, Harare, Zimbabwe; [Musekiwa, Alfred] Stellenbosch Univ, Div Epidemiol & Biostat, Ctr Evidence Based Hlth Care, Fac Med & Hlth Sci, Cape Town, South Africa; [January, James] Univ Zimbabwe, Dept Community Med, Coll Hlth Sci, Harare, Zimbabwe; [Abas, Melanie] Kings Coll London, Inst Psychiat Psychol & Neurosci, D…	Univ Zimbabwe, Dept Psychiat, Coll Hlth Sci, Harare, Zimbabwe	Zimbabwe	Univ Zimbabwe	Africa	1
841	175	2019		Stellenbosch Univ, Div Epidemiol & Biostat, Ctr Evidence Based Hlth Care, Fac Med & Hlth Sci, Cape Town, South Africa	South Africa	Stellenbosch Univ	Africa	1
842	175	2019		Univ Zimbabwe, Dept Community Med, Coll Hlth Sci, Harare, Zimbabwe	Zimbabwe	Univ Zimbabwe	Africa	1
843	175	2019		Kings Coll London, Inst Psychiat Psychol & Neurosci, David Goldberg Ctr H1 12, Ctr Global Mental Hlth, De Crespigny Pk, London SE5 8AF, England	United Kingdom	Kings Coll London	Europe	0
844	175	2019		Univ Stellenbosch, Fac Med & Hlth Sci, Dept Psychiat, Francie van Zijl Ave, ZA-7505 Cape Town, South Africa	South Africa	Stellenbosch Univ	Africa	1
845	176	2019	[Makhunga, Sizwe; Mashamba-Thompson, Tivani; Hlongwa, Mbuzeleni; Hlongwana, Khumbulani] Univ KwaZulu Natal, Sch Nursing & Publ Hlth, Dept Publ Hlth Med, Durban, South Africa	Univ KwaZulu Natal, Sch Nursing & Publ Hlth, Dept Publ Hlth Med, Durban, South Africa	South Africa	Univ KwaZulu Natal	Africa	1
846	177	2019	[Sekyere, John Osei] Univ Pretoria, Fac Hlth Sci, Sch Med, Dept Med Microbiol, ZA-0084 Pretoria, South Africa; [Mensah, Eric] Kwame Nkrumah Univ Sci & Technol, Sch Med Sci, Kumasi Ctr Collaborat Res Trop Med, Kumasi, Ghana	Univ Pretoria, Fac Hlth Sci, Sch Med, Dept Med Microbiol, ZA-0084 Pretoria, South Africa	South Africa	Univ Pretoria	Africa	1
847	177	2019		Kwame Nkrumah Univ Sci & Technol, Sch Med Sci, Kumasi Ctr Collaborat Res Trop Med, Kumasi, Ghana	Ghana	Kwame Nkrwnah Univ Sci & Technol	Africa	1
848	179	2019	[Paul, Yvonne] Tshwane Univ Technol, Fac Hlth Sci, Dept Sport & Dent Therapy, Cape Town, South Africa; [Ellapen, Terry J.; Barnard, Marco; Hammill, Henriette, V; Swanepoel, Mariette] North West Univ, Sch Biokinet Recreat & Sport, Phys Act Sport & Recreat PhASRec, Potchefstroom, South Africa	Tshwane Univ Technol, Fac Hlth Sci, Dept Sport & Dent Therapy, Cape Town, South Africa	South Africa	Tshwane Univ Technol	Africa	1
849	179	2019		North West Univ, Sch Biokinet Recreat & Sport, Phys Act Sport & Recreat PhASRec, Potchefstroom, South Africa	South Africa	North West Univ	Africa	1
850	180	2019	[Esan, Oluyomi] Univ Ibadan, Dept Psychiat, Ibadan, Nigeria; [Esan, Oluyomi; Oluwajulugbe, Philip] Univ Coll Hosp, Dept Psychiat, Ibadan, Nigeria; [Esan, Arinola] Univ Coll Hosp, Dept Med, Ibadan, Nigeria; [Folasire, Ayorinde] Univ Ibadan, Dept Radiat Oncol, Ibadan, Nigeria	Univ Ibadan, Dept Psychiat, Ibadan, Nigeria	Nigeria	Univ Ibadan	Africa	1
851	180	2019		Univ Coll Hosp, Dept Psychiat, Ibadan, Nigeria	Nigeria	Univ Coll Hosp	Africa	1
852	180	2019		Univ Coll Hosp, Dept Med, Ibadan, Nigeria	Nigeria	Univ Coll Hosp	Africa	1
853	180	2019		Univ Ibadan, Dept Radiat Oncol, Ibadan, Nigeria	Nigeria	Univ Ibadan	Africa	1
854	181	2019	[Emile, S. H.; Elfeki, H.; Shalaby, M.; Sakr, A.; Bassuni, M.] Mansoura Univ, Mansoura Univ Hosp, Mansoura Fac Med, Dept Gen Surg,Colorectal Surg Unit, 60 Elgomhuoria St,PO 35516, Mansoura, Egypt; [Elfeki, H.; Christensen, P.] Aarhus Univ Hosp, Dept Surg, Aarhus, Denmark; [Sakr, A.] Yonsei Univ, Coll Med, Colorectal Surg Dept, Seoul, South Korea; [Bassuni, M.] Kings Coll London, Dept Surg, London…	Mansoura Univ, Mansoura Univ Hosp, Mansoura Fac Med, Dept Gen Surg,Colorectal Surg Unit, 60 Elgomhuoria St,PO 35516, Mansoura, Egypt	Egypt	Mansoura Univ	Africa	1
855	181	2019		Aarhus Univ Hosp, Dept Surg, Aarhus, Denmark	Denmark	Aarhus Univ Hosp	Europe	0
856	181	2019		Yonsei Univ, Coll Med, Colorectal Surg Dept, Seoul, South Korea	South Korea	Yonsei Univ	Asia	0
857	181	2019		Kings Coll London, Dept Surg, London, England	United Kingdom	Kings Coll London	Europe	0
858	181	2019		Cleveland Clin Florida, Dept Colorectal Surg, Weston, FL USA	USA	Cleveland Clin	Americas	0
859	182	2019	[Muthui, Michelle K.; Kamau, Alice; Bejon, Philip; Kapulu, Melissa C.] KEMRI Wellcome Trust Programme, Dept Biosci, Kilifi, Kenya; [Bousema, Teun] London Sch Hyg & Trop Med, Immunol & Infect Dept, London, England; [Bousema, Teun] Radboud Univ Nijmegen, Radboud Inst Hlth Sci, Med Ctr, Nijmegen, Netherlands; [Blagborough, Andrew M.] Imperial Coll London, Dept Life Sci, London, England; [Blagborough…	KEMRI Wellcome Trust Programme, Dept Biosci, Kilifi, Kenya	Kenya	KEMRI Wellcome Trust Programme	Africa	1
860	182	2019		London Sch Hyg & Trop Med, Immunol & Infect Dept, London, England	United Kingdom	London Sch Hyg & Trop Med	Europe	0
861	182	2019		Radboud Univ Nijmegen, Radboud Inst Hlth Sci, Med Ctr, Nijmegen, Netherlands	Netherlands	Radboud Univ Nijmegen	Europe	0
862	182	2019		Imperial Coll London, Dept Life Sci, London, England	United Kingdom	Imperial Coll London	Europe	0
863	182	2019		Univ Cambridge, Dept Pathol, Cambridge, England	United Kingdom	Univ Cambridge	Europe	0
864	182	2019		Univ Oxford, Ctr Trop Med & Global Hlth, Nuffield Dept Med, Oxford, England	United Kingdom	Univ Oxford	Europe	0
865	183	2019	[Chemali, Z.] Massachusetts Gen Hosp, Dept Neurol, Boston, MA 02114 USA; [Chemali, Z.] Massachusetts Gen Hosp, Dept Psychiat, Boston, MA 02114 USA; [Ezzeddine, F. L.; Gelaye, B.] Harvard TH Chan Sch Publ Hlth, Dept Epidemiol, Boston, MA USA; [Gelaye, B.] Massachusetts Gen Hosp, Chester M Pierce MD Div Global Psychiat, Boston, MA 02114 USA; [Dossett, M. L.] Massachusetts Gen Hosp, Benson Henry Ins…	Massachusetts Gen Hosp, Dept Neurol, Boston, MA 02114 USA	USA	Massachusetts Gen Hosp	Americas	0
866	183	2019		Massachusetts Gen Hosp, Dept Psychiat, Boston, MA 02114 USA	USA	Massachusetts Gen Hosp	Americas	0
867	183	2019		Harvard TH Chan Sch Publ Hlth, Dept Epidemiol, Boston, MA USA	USA	Harvard Univ	Americas	0
868	183	2019		Massachusetts Gen Hosp, Chester M Pierce MD Div Global Psychiat, Boston, MA 02114 USA	USA	Massachusetts Gen Hosp	Americas	0
869	183	2019		Massachusetts Gen Hosp, Benson Henry Inst Mind Body Med, Boston, MA 02114 USA	USA	Massachusetts Gen Hosp	Americas	0
870	183	2019		Massachusetts Gen Hosp, Div Gen Internal Med, Boston, MA 02114 USA	USA	Massachusetts Gen Hosp	Americas	0
871	183	2019		Amer Univ Beirut, Med Ctr, Dept Neurol, Beirut, Lebanon	Lebanon	Amer Univ Beirut	Asia	0
872	183	2019		Amer Univ Beirut, Med Ctr, Dept Psychiat, Beirut, Lebanon	Lebanon	Amer Univ Beirut	Asia	0
873	183	2019		Addis Ababa Univ, Coll Hlth Sci, Dept Psychiat, Addis Ababa, Ethiopia	Ethiopia	Addis Ababa Univ	Africa	1
874	183	2019		Massachusetts Gen Hosp, Benson Henry Inst Mind Body Med, Dept Psychiat, Boston, MA 02114 USA	USA	Massachusetts Gen Hosp	Americas	0
875	183	2019		Harvard Med Sch, Boston, MA 02115 USA	USA	Harvard Univ	Americas	0
876	184	2019	[Speer, Hollie] Univ Canberra, Fac Sci & Technol, Bruce, ACT, Australia; [Speer, Hollie; D'Cunha, Nathan M.; McKune, Andrew J.; Naumovski, Nenad] Univ Canberra, Fac Hlth, Bruce, ACT 2617, Australia; [Speer, Hollie; D'Cunha, Nathan M.; Botek, Michal; McKune, Andrew J.; Sergi, Domenico; Georgousopoulou, Ekavi; Mellor, Duane D.; Naumovski, Nenad] Univ Canberra, Collaborat Res Bioact & Biomarkers CRI…	Univ Canberra, Fac Sci & Technol, Bruce, ACT, Australia	Australia	Univ Canberra	Oceania	0
877	184	2019		Univ Canberra, Fac Hlth, Bruce, ACT 2617, Australia	Australia	Univ Canberra	Oceania	0
878	184	2019		Univ Canberra, Collaborat Res Bioact & Biomarkers CRIBB Grp, Bruce, ACT, Australia	Australia	Univ Canberra	Oceania	0
879	184	2019		Palacky Univ Olomouc, Fac Phys Culture, Dept Nat Sci Kinanthropol, Olomouc, Czech Republic	Czech Republic	Palacky Univ Olomouc	Europe	0
880	184	2019		Univ KwaZulu Natal, Sch Hlth Sci, Discipline Biokinet Exercise & Leisure Sci, Durban, South Africa	South Africa	Univ KwaZulu Natal	Africa	1
881	184	2019		CSIRO, Hlth & Biosecur, Nutr & Hlth Program, Nutr & Hlth Substantiat Grp, Adelaide, SA, Australia	Australia	CSIRO	Oceania	0
882	184	2019		Australian Natl Univ, Med Sch, Canberra, ACT, Australia	Australia	Australian Natl Univ	Oceania	0
883	184	2019		Univ Notre Dame, Sch Med, Sydney, NSW, Australia	Australia	Univ Notre Dame Australia	Oceania	0
884	184	2019		Aston Univ, Aston Med Sch, Birmingham, W Midlands, England	United Kingdom	Aston Univ	Europe	0
885	185	2019	[Reward, Eleazar E.; Muo, Sophia O.; Ike, Anthony C.] Univ Nigeria, Dept Microbiol, Nsukka, Enugu State, Nigeria; [Orabueze, Ibuchukwu N. A.] Univ Nigeria, Coll Med, Dept Med Microbiol, Enugu Campus, Enugu, Nigeria	Univ Nigeria, Dept Microbiol, Nsukka, Enugu State, Nigeria	Nigeria	Univ Nigeria	Africa	1
886	185	2019		Univ Nigeria, Coll Med, Dept Med Microbiol, Enugu Campus, Enugu, Nigeria	Nigeria	Univ Nigeria	Africa	1
887	186	2019	[Abd El Aziz, Mohamed A.] Benha Univ, Benha Univ Hosp, Dept Obstet & Gynecol, Banha, Egypt; [Sharifipour, Foruzan] Kermanshah Univ Med Sci, Midwifery Dept, Kermanshah, Iran; [Abedi, Parvin] Ahvaz Jundishapur Univ Med Sci, Menopause Andropause Res Ctr, Midwifery Dept, Ahwaz, Iran; [Jahanfar, Shayesteh] Cent Michigan Univ, Sch Hlth Sci, Hlth Profess 2239, Mt Pleasant, MI 48859 USA; [Judge, Helen Ma…	Benha Univ, Benha Univ Hosp, Dept Obstet & Gynecol, Banha, Egypt	Egypt	Benha Univ	Africa	1
888	186	2019		Kermanshah Univ Med Sci, Midwifery Dept, Kermanshah, Iran	Iran	Kermanshah Univ Med Sci	Asia	0
889	186	2019		Ahvaz Jundishapur Univ Med Sci, Menopause Andropause Res Ctr, Midwifery Dept, Ahwaz, Iran	Iran	Ahvaz Jundishapur Univ Med Sci	Asia	0
890	186	2019		Cent Michigan Univ, Sch Hlth Sci, Hlth Profess 2239, Mt Pleasant, MI 48859 USA	USA	Cent Michigan Univ	Americas	0
891	186	2019		Atlantic Univ, Sch Med, Gros Islet, St Lucia	St Lucia	Atlantic Univ	Americas	0
892	187	2019	[Maisel-Campbell, Amanda L.; Ismail, Aliaa; Reynolds, Kelly A.; Poon, Emily; Serrano, Linda; GrushchakL, Solomiya; West, Dennis P.; Alam, Murad] Northwestern Univ, Feinberg Sch Med, Dept Dermatol, 676 N St Clair St,Ste 1600, Chicago, IL 60611 USA; [Ismail, Aliaa; Farid, Carmen] Alexandria Univ, Dept Dermatol Venereol & Androl, Alexandria, Egypt; [GrushchakL, Solomiya] Loyola Univ, Stritch Sch Med…	Northwestern Univ, Feinberg Sch Med, Dept Dermatol, 676 N St Clair St,Ste 1600, Chicago, IL 60611 USA	USA	Northwestern Univ	Americas	0
893	187	2019		Alexandria Univ, Dept Dermatol Venereol & Androl, Alexandria, Egypt	Egypt	Alexandria Univ	Africa	1
894	187	2019		Loyola Univ, Stritch Sch Med, Div Dermatol, Chicago, IL 60611 USA	USA	Loyola Univ	Americas	0
895	187	2019		Northwestern Univ, Feinberg Sch Med, Dept Otolaryngol, Chicago, IL 60611 USA	USA	Northwestern Univ	Americas	0
896	187	2019		Northwestern Univ, Feinberg Sch Med, Dept Surg, Chicago, IL 60611 USA	USA	Northwestern Univ	Americas	0
897	187	2019		Med Coll Wisconsin, Dept Dermatol, Milwaukee, WI 53226 USA	USA	Med Coll Wisconsin	Americas	0
898	188	2019	[Azzam, Mona A.; Elngar, Enas F.] Suez Canal Univ, Dept Pediat, Ismailia, Egypt; [Al-Touny, Shimaa A.; Kamhawy, Ghada A.] Suez Canal Univ, Dept Anesthesia, Ismailia, Egypt; [Shaffik, Amna T.] Suez Canal Univ, Fac Pharm, Ismailia, Egypt; [Hussein, Mohammad H.] Minist Hlth Cairo, Cairo, Egypt; [Azzam, Mona A.; Elngar, Enas F.; Al-Touny, Shimaa A.; Shaffik, Amna T.; Hussein, Mohammad H.; Sabahy, Kha…	Suez Canal Univ, Dept Pediat, Ismailia, Egypt	Egypt	Suez Canal Univ	Africa	1
899	188	2019		Suez Canal Univ, Dept Anesthesia, Ismailia, Egypt	Egypt	Suez Canal Univ	Africa	1
900	188	2019		Suez Canal Univ, Fac Pharm, Ismailia, Egypt	Egypt	Suez Canal Univ	Africa	1
901	188	2019		Minist Hlth Cairo, Cairo, Egypt	Egypt	Minist Hlth Cairo	Africa	1
902	188	2019		Suez Canal Univ, Fac Med, Ismailia, Egypt	Egypt	Suez Canal Univ	Africa	1
903	189	2019	[El-Bakly, Wesam; Wagdy, Omar] Ain Shams Univ, Dept Pharmacol, Fac Med, Cairo, Egypt; [Sobhy, Ahmed; Elenain, Omar Abo; Riad, Mohamed S.; El Sayed, Mahmoud; Tarkhan, Sherif; Yassen, Mahmoud; Mahmoud, Abdelrahman] Armed Forces Coll Med, Cairo, Egypt; [Bassiony, Mohamed; Nabil, Nesreen] Modern Univ Technol & Informat, Dept Biochem, Cairo, Egypt	Ain Shams Univ, Dept Pharmacol, Fac Med, Cairo, Egypt	Egypt	Ain Shams Univ	Africa	1
904	189	2019		Armed Forces Coll Med, Cairo, Egypt	Egypt	Armed Forces Coll Med	Africa	1
905	189	2019		Modern Univ Technol & Informat, Dept Biochem, Cairo, Egypt	Egypt	Modern Univ Technol & Informat	Africa	1
906	190	2019	[Demelash, Habtamu] Debre Tabor Univ, Dept Publ Hlth, Coll Hlth Sci, Debre Tabor, Ethiopia; [Beyene, Abebe] Jimma Univ, Inst Hlth, Dept Environm Hlth Sci & Technol, Jimma, Ethiopia; [Abebe, Zewdu] Debre Markos Univ, Dept Chem, Coll Nat & Computat Sci, Debre Markos, Ethiopia; [Melese, Addisu] Bahir Dar Univ, Dept Med Lab Sci, Coll Med & Hlth Sci, Bahir Dar, Ethiopia	Debre Tabor Univ, Dept Publ Hlth, Coll Hlth Sci, Debre Tabor, Ethiopia	Ethiopia	Debre Tabor Univ	Africa	1
907	190	2019		Jimma Univ, Inst Hlth, Dept Environm Hlth Sci & Technol, Jimma, Ethiopia	Ethiopia	Jimma Univ	Africa	1
908	190	2019		Debre Markos Univ, Dept Chem, Coll Nat & Computat Sci, Debre Markos, Ethiopia	Ethiopia	Debre Markos Univ	Africa	1
909	190	2019		Bahir Dar Univ, Dept Med Lab Sci, Coll Med & Hlth Sci, Bahir Dar, Ethiopia	Ethiopia	Bahir Dar Univ	Africa	1
910	191	2019	[Msoka, Titus F.] Kilimanjaro Christian Med Ctr, Dept Internal Med, Moshi, Tanzania; [Van Guilder, Gary P.] South Dakota State Univ, Dept Hlth & Nutr Sci, Brookings, SD 57007 USA; [Smulders, Yvo; van Agtmael, Michiel A.] VUmc Hosp Amsterdam, Dept Infectiol, Amsterdam, Netherlands; [van Furth, Marceline] VUmc Hosp Amsterdam, Dept Child Infectiol, Amsterdam, Netherlands; [Meek, Sebastian J.] Free U…	Kilimanjaro Christian Med Ctr, Dept Internal Med, Moshi, Tanzania	Tanzania	Kilimanjaro Christian Med Ctr	Africa	1
911	191	2019		South Dakota State Univ, Dept Hlth & Nutr Sci, Brookings, SD 57007 USA	USA	South Dakota State Univ	Americas	0
912	191	2019		VUmc Hosp Amsterdam, Dept Infectiol, Amsterdam, Netherlands	Netherlands	VUmc Hosp Amsterdam	Europe	0
913	191	2019		VUmc Hosp Amsterdam, Dept Child Infectiol, Amsterdam, Netherlands	Netherlands	VUmc Hosp Amsterdam	Europe	0
914	191	2019		Free Univ Amsterdam, Amsterdam, Netherlands	Netherlands	Free Univ Amsterdam	Europe	0
915	191	2019		Duke Univ, Med Ctr, Durham, NC 27706 USA	USA	Duke Univ	Americas	0
916	192	2019	[Njau, Bernard; Covin, Christopher; Lisasi, Esther; Damian, Damian; Boulle, Andrew; Mathews, Catherine] Univ Cape Town, Sch Publ Hlth & Family Med, Cape Town, South Africa; [Njau, Bernard; Damian, Damian; Mushi, Declare] Kilimanjaro Christian Med Univ Coll, Moshi, Kilimanjaro, Tanzania; [Mathews, Catherine] South African Med Res Council, Hlth Syst Res Unit, Cape Town, South Africa	Univ Cape Town, Sch Publ Hlth & Family Med, Cape Town, South Africa	South Africa	Univ Cape Town	Africa	1
917	192	2019		Kilimanjaro Christian Med Univ Coll, Moshi, Kilimanjaro, Tanzania	Tanzania	Kilimanjaro Christian Med Ctr	Africa	1
918	192	2019		South African Med Res Council, Hlth Syst Res Unit, Cape Town, South Africa	South Africa	South African Med Res Council	Africa	1
919	193	2019	[Stahl, Karl; Chenais, Erika] Natl Vet Inst, Dept Dis Control & Epidemiol, Uppsala, Sweden; [Sternberg-Lewerin, Susanna] Swedish Univ Agr Sci, Dept Biomed Sci & Vet Publ Hlth, Uppsala, Sweden; [Blome, Sandra] Friedrich Loeffler Inst, Inst Diagnost Virol, Insel Riems, Germany; [Viltrop, Arvo] Estonian Univ Life Sci, Inst Vet Med & Anim Sci, Tartu, Estonia; [Penrith, Mary-Louise] Univ Pretoria, Dep…	Natl Vet Inst, Dept Dis Control & Epidemiol, Uppsala, Sweden	Sweden	Natl Vet Inst	Europe	0
920	193	2019		Swedish Univ Agr Sci, Dept Biomed Sci & Vet Publ Hlth, Uppsala, Sweden	Sweden	Swedish Univ Agr Sci	Europe	0
921	193	2019		Friedrich Loeffler Inst, Inst Diagnost Virol, Insel Riems, Germany	Germany	Friedrich Loeffler Inst	Europe	0
922	193	2019		Estonian Univ Life Sci, Inst Vet Med & Anim Sci, Tartu, Estonia	Estonia	Estonian Univ Life Sci	Europe	0
923	193	2019		Univ Pretoria, Dept Vet Trop Dis, Onderstepoort, South Africa	South Africa	Univ Pretoria	Africa	1
924	194	2019	[Bertolotti, Antoine; Cabie, Andre; Derancourt, Christian] Antilles Univ, EA 4537, Martinique, France; [Bertolotti, Antoine] Ctr Hosp Univ Reunion, Infect Dis, St Pierre, La Reunion, France; [Milpied, Brigitte] St Andre Hosp, Natl Ctr Rare Skin Disorders, Dept Dermatol & Pediat Dermatol, Bordeaux, France; [Milpied, Brigitte] Pellegrin Hosp, Natl Ctr Rare Skin Disorders, Dept Dermatol & Pediat Der…	Antilles Univ, EA 4537, Martinique, France	France	Antilles Univ	Europe	0
925	194	2019		Ctr Hosp Univ Reunion, Infect Dis, St Pierre, La Reunion, France	France	Ctr Hosp Univ Reunion	Europe	0
926	194	2019		St Andre Hosp, Natl Ctr Rare Skin Disorders, Dept Dermatol & Pediat Dermatol, Bordeaux, France	France	St Andre Hosp	Europe	0
927	194	2019		Pellegrin Hosp, Natl Ctr Rare Skin Disorders, Dept Dermatol & Pediat Dermatol, Bordeaux, France	France	Pellegrin Hosp	Europe	0
928	194	2019		Paris Diderot Univ, St Louis Hosp, Dept Dermatol, Paris, France	France	Paris Diderot Univ	Europe	0
929	195	2019	[Kimble, Rachel; Keane, Karen M.; Howatson, Glyn] Northumbria Univ, Dept Sport Exercise & Rehabil, Fac Hlth & Life Sci, Newcastle Upon Tyne, Tyne & Wear, England; [Lodge, John K.] Northumbria Univ, Dept Appl Sci, Fac Hlth & Life Sci, Newcastle Upon Tyne, Tyne & Wear, England; [Howatson, Glyn] Northwest Univ, Water Res Grp, Sch Environm Sci & Dev, Potchefstroom, South Africa	Northumbria Univ, Dept Sport Exercise & Rehabil, Fac Hlth & Life Sci, Newcastle Upon Tyne, Tyne & Wear, England	United Kingdom	Northumbria Univ	Europe	0
930	195	2019		Northumbria Univ, Dept Appl Sci, Fac Hlth & Life Sci, Newcastle Upon Tyne, Tyne & Wear, England	United Kingdom	Northumbria Univ	Europe	0
931	195	2019		Northwest Univ, Water Res Grp, Sch Environm Sci & Dev, Potchefstroom, South Africa	South Africa	North West Univ	Africa	1
932	197	2019	[Foko, Loick P. Kojom; Ntoumba, Agnes A.; Njila, Marie I. Ngaha; Kedi, Philippe Belle Ebanda; Lehman, Leopold G.] Univ Douala, Fac Sci, Dept Anim Biol, POB 24157, Douala, Cameroon; [Meva, Francois Eya'ane] Univ Douala, Dept Pharmaceut Sci, Fac Med & Pharmaceut Sci, POB 2701, Douala, Cameroon; [Moukoko, Carole E. Eboumbou; Ayong, Lawrence] Ctr Pasteur Cameroon, Malaria Res Unit, POB 1274, Yaounde,…	Univ Douala, Fac Sci, Dept Anim Biol, POB 24157, Douala, Cameroon	Cameroon	Univ Douala	Africa	1
933	197	2019		Univ Douala, Dept Pharmaceut Sci, Fac Med & Pharmaceut Sci, POB 2701, Douala, Cameroon	Cameroon	Univ Douala	Africa	1
934	197	2019		Ctr Pasteur Cameroon, Malaria Res Unit, POB 1274, Yaounde, Cameroon	Cameroon	Ctr Pasteur Cameroon	Africa	1
935	197	2019		Univ Douala, Fac Med & Pharmaceut Sci, Dept Biol Sci, POB 2701, Douala, Cameroon	Cameroon	Univ Douala	Africa	1
936	198	2019	[Kessels, Joss; Knopf, Lea] WHO, Dept Control Neglected Trop Dis, Geneva, Switzerland; [Tarantola, Arnaud] Inst Pasteur Nouvelle Caledonie, Unite Epidemiol, Noumea, New Caledonia; [Tarantola, Arnaud] Inst Pasteur Cambodge, Unite Epidemiol & Sante Publ, Phnom Penh, Cambodia; [Salahuddin, Naseem] Indus Hosp Karachi, Karachi, Pakistan; [Blumberg, Lucille] Natl Hlth Lab Serv, Natl Inst Communicable D…	WHO, Dept Control Neglected Trop Dis, Geneva, Switzerland	Switzerland	WHO	Europe	0
937	198	2019		Inst Pasteur Nouvelle Caledonie, Unite Epidemiol, Noumea, New Caledonia	New Caledonia	Inst Pasteur Nouvelle Caledonie	Oceania	0
938	198	2019		Inst Pasteur Cambodge, Unite Epidemiol & Sante Publ, Phnom Penh, Cambodia	Cambodia	Inst Pasteur Cambodge	Asia	0
939	198	2019		Indus Hosp Karachi, Karachi, Pakistan	Pakistan	Indus Hosp Karachi	Asia	0
940	198	2019		Natl Hlth Lab Serv, Natl Inst Communicable Dis, Johannesburg, South Africa	South Africa	Natl Hlth Lab Serv	Africa	1
941	199	2019	[Bigna, Jean Joel] Ctr Pasteur Cameroon, Dept Epidemiol & Publ Hlth, Yaounde, Cameroon; [Tochie, Joel Noutakdie; Tounouga, Dahlia Noelle; Bekolo, Anne Olive; Sime, Paule Sandra; Nansseu, Jobert Richie] Univ Yaounde, Fac Med & Biomed Sci, Yaounde, Cameroon; [Ymele, Nadia S.] Univ Montagnes, Higher Inst Hlth Sci, Bangangte, Cameroon	Ctr Pasteur Cameroon, Dept Epidemiol & Publ Hlth, Yaounde, Cameroon	Cameroon	Ctr Pasteur Cameroon	Africa	1
942	199	2019		Univ Yaounde, Fac Med & Biomed Sci, Yaounde, Cameroon	Cameroon	Univ Yaounde I	Africa	1
943	199	2019		Univ Montagnes, Higher Inst Hlth Sci, Bangangte, Cameroon	Cameroon	Univ Montagnes	Africa	1
944	200	2019	[El Ayadi, Alison M.; Painter, Caitlyn E.; Korn, Abner] Univ Calif San Francisco, Dept Obstet Gynecol & Reprod Sci, San Francisco, CA 94115 USA; [Painter, Caitlyn E.] Kaiser Permanente, Dept Obstet & Gynecol, Urogynecol Div, Oakland, CA USA; [Delamou, Alexandre] Gamal Abdel Nasser Univ, Dept Publ Hlth, Conakry, Guinea; [Barr-Walker, Jill] Univ Calif San Francisco, ZSFG Lib, San Francisco, CA 9414…	Univ Calif San Francisco, Dept Obstet Gynecol & Reprod Sci, San Francisco, CA 94115 USA	USA	Univ Calif San Francisco	Americas	0
945	200	2019		Kaiser Permanente, Dept Obstet & Gynecol, Urogynecol Div, Oakland, CA USA	USA	Kaiser Permanente	Americas	0
946	200	2019		Gamal Abdel Nasser Univ, Dept Publ Hlth, Conakry, Guinea	Guinea	Gamal Abdel Nasser Univ	Africa	1
947	200	2019		Univ Calif San Francisco, ZSFG Lib, San Francisco, CA 94143 USA	USA	Univ Calif San Francisco	Americas	0
948	200	2019		Mulago Natl Referral Hosp, Dept Obstet & Gynaecol, Kampala, Uganda	Uganda	Mulago Natl Referral Hosp	Africa	1
949	200	2019		Makerere Univ, Dept Obstet & Gynaecol, Kampala, Uganda	Uganda	Makerere Univ	Africa	1
950	200	2019		Uganda Christian Univ, Dept Maternal & Child Hlth, Mukono, Uganda	Uganda	Uganda Christian Univ	Africa	1
951	201	2019	[Eyowas, Fantu Abebe; Getahun, Fentie Ambaw] Bahir Dar Univ, Sch Publ Hlth, Dept Publ Hlth, Coll Med & Hlth Sci, Bahir Dar, Ethiopia; [Schneider, Marguerite; Yirdaw, Biksegn Asrat] Univ Cape Town, Dept Psychiat & Mental Hlth, Alan J Flisher Ctr Publ Mental Hlth, Cape Town, South Africa; [Getahun, Fentie Ambaw] Addis Ababa Univ, Sch Med, Dept Publ Hlth, Coll Hlth Sci, Addis Ababa, Ethiopia	Bahir Dar Univ, Sch Publ Hlth, Dept Publ Hlth, Coll Med & Hlth Sci, Bahir Dar, Ethiopia	Ethiopia	Bahir Dar Univ	Africa	1
952	201	2019		Univ Cape Town, Dept Psychiat & Mental Hlth, Alan J Flisher Ctr Publ Mental Hlth, Cape Town, South Africa	South Africa	Univ Cape Town	Africa	1
953	201	2019		Addis Ababa Univ, Sch Med, Dept Publ Hlth, Coll Hlth Sci, Addis Ababa, Ethiopia	Ethiopia	Addis Ababa Univ	Africa	1
954	202	2019	[Joseph-Shehu, Elizabeth Musili; Ncama, Busisiwe Purity; Mooi, Nomaxabiso; Mashamba-Thompson, Tivani Phosa] Univ KwaZulu Natal, Coll Hlth Sci, Nursing, Durban, South Africa; [Joseph-Shehu, Elizabeth Musili] Natl Open Univ Nigeria, Nursing Sci, Jabi, Nigeria	Univ KwaZulu Natal, Coll Hlth Sci, Nursing, Durban, South Africa	South Africa	Univ KwaZulu Natal	Africa	1
955	202	2019		Natl Open Univ Nigeria, Nursing Sci, Jabi, Nigeria	Nigeria	Natl Open Univ Nigeria	Africa	1
956	203	2019	[Mashora, Moreblessing Chipo] Mt Kenya Univ, Publ Hlth, Kigali, Rwanda; [Dzinamarira, Tafadzwa; Muvunyi, Claude Mambo] Univ Rwanda, Coll Med & Hlth Sci, Kigali, Rwanda; [Dzinamarira, Tafadzwa; Muvunyi, Claude Mambo] Columbia Univ, Mailman Sch Publ Hlth, ICAP, Kigali, Rwanda	Mt Kenya Univ, Publ Hlth, Kigali, Rwanda	Rwanda	Mt Kenya Univ	Africa	1
957	203	2019		Univ Rwanda, Coll Med & Hlth Sci, Kigali, Rwanda	Rwanda	Univ Rwanda	Africa	1
958	203	2019		Columbia Univ, Mailman Sch Publ Hlth, ICAP, Kigali, Rwanda	Rwanda	Columbia Univ	Africa	1
959	204	2019	[Okedo-Alex, Ijeoma Nkem; Akamike, Ifeyinwa Chizoba; Uneke, Chigozie Jesse] Ebonyi State Univ, African Inst Hlth Policy & Hlth Syst, Abakaliki, Ebonyi, Nigeria; [Okedo-Alex, Ijeoma Nkem; Akamike, Ifeyinwa Chizoba] Alex Ekwueme Fed Univ, Dept Community Med, Teaching Hosp, Abakaliki, Ebonyi, Nigeria; [Ezeanosike, Obumneme Benaiah] Alex Ekwueme Fed Univ, Dept Paediat, Teaching Hosp, Abakaliki, Ebony…	Ebonyi State Univ, African Inst Hlth Policy & Hlth Syst, Abakaliki, Ebonyi, Nigeria	Nigeria	Ebonyi State Univ	Africa	1
960	204	2019		Alex Ekwueme Fed Univ, Dept Community Med, Teaching Hosp, Abakaliki, Ebonyi, Nigeria	Nigeria	Alex Ekwueme Fed Univ	Africa	1
961	204	2019		Alex Ekwueme Fed Univ, Dept Paediat, Teaching Hosp, Abakaliki, Ebonyi, Nigeria	Nigeria	Alex Ekwueme Fed Univ	Africa	1
962	205	2019	[Tesema, Gashaw] Mizan Tepi Univ, Dept Sport Sci, Coll Nat & Computet Sci, Tepi, Ethiopia; [Tesema, Gashaw] Mekelle Univ, Dept Sport Sci, Coll Nat & Computat Sci, Mekelle, Ethiopia; [George, Mala] Mekelle Univ, Dept Biochem, Coll Hlth Sci, Mekelle, Ethiopia; [Hadgu, Abera] Mekelle Univ, Dept Pharmacol, Coll Hlth Sci, Mekelle, Ethiopia; [Haregot, Esayas] Tigray Hlth Reaserch Inst, Mekelle, Ethiopi…	Mizan Tepi Univ, Dept Sport Sci, Coll Nat & Computet Sci, Tepi, Ethiopia	Ethiopia	Mizan Tepi Univ	Africa	1
963	205	2019		Mekelle Univ, Dept Sport Sci, Coll Nat & Computat Sci, Mekelle, Ethiopia	Ethiopia	Mekelle Univ	Africa	1
964	205	2019		Mekelle Univ, Dept Biochem, Coll Hlth Sci, Mekelle, Ethiopia	Ethiopia	Mekelle Univ	Africa	1
965	205	2019		Mekelle Univ, Dept Pharmacol, Coll Hlth Sci, Mekelle, Ethiopia	Ethiopia	Mekelle Univ	Africa	1
966	205	2019		Tigray Hlth Reaserch Inst, Mekelle, Ethiopia	Ethiopia	Tigray Hlth Reaserch Inst	Africa	1
967	205	2019		Mekelle Univ, Dept Sport Sci, Coll Nat & Computat Sci, Mekelle, Ethiopia	Ethiopia	Mekelle Univ	Africa	1
968	206	2019	[Wang, Alex; Li, Zhuoyang; Sullivan, Elizabeth] Univ Technol Sydney, Fac Hlth, Australian Ctr Publ & Populat Hlth Res, Sydney, NSW, Australia; [Kumsa, Fekede Asefa] Haramaya Univ, Sch Publ Hlth, Coll Hlth & Med Sci, Harar, Oromia, Ethiopia; [Kumsa, Fekede Asefa] Univ Technol Sydney, Ctr Midwifery Child & Family Hlth, Sydney, NSW, Australia; [Kaan, Iain] Allergan, Global Hlth Econ & Outcomes Res, …	Univ Technol Sydney, Fac Hlth, Australian Ctr Publ & Populat Hlth Res, Sydney, NSW, Australia	Australia	Univ Technol Sidney	Oceania	0
969	206	2019		Haramaya Univ, Sch Publ Hlth, Coll Hlth & Med Sci, Harar, Oromia, Ethiopia	Ethiopia	Haramaya Univ	Africa	1
970	206	2019		Univ Technol Sydney, Ctr Midwifery Child & Family Hlth, Sydney, NSW, Australia	Australia	Univ Technol Sidney	Oceania	0
971	206	2019		Allergan, Global Hlth Econ & Outcomes Res, Sydney, NSW, Australia	Australia	Allergan	Oceania	0
972	206	2019		Univ Auckland, Dept Obstet & Gynecol, Auckland, New Zealand	New Zealand	Univ Auckland	Oceania	0
973	207	2019	Univ Melbourne, Mercy Hosp Women, Translat Obstet Grp, Dept Obstet & Gynecol, Heidelberg, Vic, Australia; Univ Melbourne, Mercy Hosp Women, Mercy Perinatal, Heidelberg, Vic, Australia; Stellenbosch Univ, Dept Obstet & Gynecol, Cape Town, South Africa; Uppsala Univ, Dept Womens & Childrens Hlth, Uppsala, Sweden; Uppsala Univ, Ctr Clin Res, Uppsala, Sweden	Univ Melbourne, Mercy Hosp Women, Translat Obstet Grp, Dept Obstet & Gynecol, Heidelberg, Vic, Australia	Australia	Univ Melbourne	Oceania	0
974	207	2019		Univ Melbourne, Mercy Hosp Women, Mercy Perinatal, Heidelberg, Vic, Australia	Australia	Univ Melbourne	Oceania	0
975	207	2019		Stellenbosch Univ, Dept Obstet & Gynecol, Cape Town, South Africa	South Africa	Stellenbosch Univ	Africa	1
976	207	2019		Uppsala Univ, Dept Womens & Childrens Hlth, Uppsala, Sweden	Sweden	Uppsala Univ	Europe	0
977	207	2019		Uppsala Univ, Ctr Clin Res, Uppsala, Sweden	Sweden	Uppsala Univ	Europe	0
978	208	2019	[El-Kholey, Khalid E.] Ain Shames Univ Hosp, Oral & Maxillofacial Surg, Cairo, Egypt; [El-Kholey, Khalid E.] Ibn Sina Coll Med Studies, Oral Surg Dept, Jeddah 21418, Saudi Arabia; [Elkomy, Aamna] Ain Shames Univ Hosp, Dent Program, Cairo, Egypt	Ain Shames Univ Hosp, Oral & Maxillofacial Surg, Cairo, Egypt	Egypt	Ain Shams Univ	Africa	1
979	208	2019		Ibn Sina Coll Med Studies, Oral Surg Dept, Jeddah 21418, Saudi Arabia	Saudi Arabia	Ibn Sina Coll Med Studies	Asia	0
980	208	2019		Ain Shames Univ Hosp, Dent Program, Cairo, Egypt	Egypt	Ain Shams Univ	Africa	1
981	209	2019	[Veronese, Nicola; Maggi, Stefania] CNR, Neurosci Inst, Aging Branch, Via Giustiniani 2, I-35128 Padua, Italy; [Pizzol, Damiano] Doctors Africa, Operat Res Unit, Dar Es Salaam, Mozambique; [Demurtas, Jacopo] Azienda USL Toscana Sud Est, Primary Care Dept, I-58100 Grosseto, Italy; [Soysal, Pinar] Bezmialem Vakif Univ, Dept Geriatr Med, Istanbul, Turkey; [Smith, Lee] Anglia Ruskin Univ, Cambridge C…	CNR, Neurosci Inst, Aging Branch, Via Giustiniani 2, I-35128 Padua, Italy	Italy	CNR, Neurosci Inst	Europe	0
982	209	2019		Doctors Africa, Operat Res Unit, Dar Es Salaam, Mozambique	Mozambique	Doctors Africa	Africa	1
983	209	2019		Azienda USL Toscana Sud Est, Primary Care Dept, I-58100 Grosseto, Italy	Italy	Azienda USL Toscana Sud Est	Europe	0
984	209	2019		Bezmialem Vakif Univ, Dept Geriatr Med, Istanbul, Turkey	Turkey	Bezmialem Vakif Univ	Asia	0
985	209	2019		Anglia Ruskin Univ, Cambridge Ctr Sport & Exercise Sci, Cambridge CB1 1PT, England	United Kingdom	Anglia Ruskin Univ	Europe	0
986	209	2019		Friedrich Alexander Univ Erlangen Nurnberg FAU, Inst Biomed Ageing IBA, D-90408 Nurnberg, Germany	Germany	Friedrich Alexander Univ Erlangen Nurnberg FAU	Europe	0
987	209	2019		Univ Helsinki, Clinicum, Helsinki, Finland	Finland	Univ Helsinki	Europe	0
988	209	2019		Helsinki Univ Hosp, Helsinki, Finland	Finland	Helsinki Univ Hosp	Europe	0
989	209	2019		Univ Oulu, Ctr Life Course Hlth Res, Oulu, Finland	Finland	Univ Oulu	Europe	0
990	209	2019		Univ Bordeaux, CNRS, RMSB, Bordeaux, France	France	Univ Bordeaux	Europe	0
991	209	2019		CHU Bordeaux, Pole Gerontol Clin, Bordeaux, France	France	CHU Bordeaux	Europe	0
992	209	2019		Diabet Frail Ltd, London, England	United Kingdom	Diabet Frail Ltd	Europe	0
993	209	2019		Kings Coll London, London, England	United Kingdom	Kings Coll London	Europe	0
994	209	2019		Univ Ghent, Sect Geriatr, Dept Internal Med & Paediat, Ghent, Belgium	Belgium	Univ Ghent	Europe	0
995	210	2019	[Hedt-Gauthier, Bethany L.] Harvard Med Sch, Dept Global Hlth & Social Med, Boston, MA 02115 USA; [Jeufack, Herve Momo] Accenture Toronto, Toronto, ON, Canada; [Neufeld, Nicholas H.; Shuchman, Miriam] Univ Toronto, Dept Psychiat, Fac Med, Toronto, ON, Canada; [Alem, Atalay] Addis Ababa Univ, Coll Hlth Sci, Sch Med, Dept Psychiat, Addis Ababa, Ethiopia; [Sauer, Sara] Harvard Univ, TH Chan Sch Publ…	Harvard Med Sch, Dept Global Hlth & Social Med, Boston, MA 02115 USA	USA	Harvard Univ	Americas	0
996	210	2019		Accenture Toronto, Toronto, ON, Canada	Canada	Accenture Toronto	Americas	0
997	210	2019		Univ Toronto, Dept Psychiat, Fac Med, Toronto, ON, Canada	Canada	Univ Toronto	Americas	0
998	210	2019		Addis Ababa Univ, Coll Hlth Sci, Sch Med, Dept Psychiat, Addis Ababa, Ethiopia	Ethiopia	Addis Ababa Univ	Africa	1
999	210	2019		Harvard Univ, TH Chan Sch Publ Hlth, Dept Biostat, Boston, MA 02115 USA	USA	Harvard Univ	Americas	0
1000	210	2019		Partners Hlth, Boston, MA USA	USA	Partners Hlth	Americas	0
1001	210	2019		Medecins Sans Frontieres, Epictr, Yaounde, Cameroon	Cameroon	Medecins Sans Frontieres	Africa	1
1002	210	2019		Stellenbosch Univ, Fac Med & Hlth Sci, Dept Global Hlth, Stellenbosch, South Africa	South Africa	Stellenbosch Univ	Africa	1
1003	210	2019		Stellenbosch Univ, Fac Med & Hlth Sci, Deans Off, Stellenbosch, South Africa	South Africa	Stellenbosch Univ	Africa	1
1004	211	2019	[Heestermans, Tessa; Payne, Beth; Kayode, Gbenga Ayodele; Amoakoh-Coleman, Mary; Rijken, Marcus J.; Klipstein-Grobusch, Kerstin; Grobbee, Diederick E.; Browne, Joyce L.] Univ Utrecht, Julius Global Hlth, Julius Ctr Hlth Sci & Primary Care, Univ Med Ctr Utrecht, Utrecht, Netherlands; [Payne, Beth] Univ British Columbia, Womens Hlth Res Inst, Sch Populat & Publ Hlth, Vancouver, BC, Canada; [Kayode,…	Univ Utrecht, Julius Global Hlth, Julius Ctr Hlth Sci & Primary Care, Univ Med Ctr Utrecht, Utrecht, Netherlands	Netherlands	Univ Utrecht	Europe	0
1005	211	2019		Univ British Columbia, Womens Hlth Res Inst, Sch Populat & Publ Hlth, Vancouver, BC, Canada	Canada	Univ British Columbia	Americas	0
1006	211	2019		Inst Human Virol, Int Res Ctr Excellence, Abuja, Nigeria	Nigeria	Inst Human Virol	Africa	1
1007	211	2019		Univ Ghana, Noguchi Mem Res Inst Med Res, Legon, Ghana	Ghana	Univ Ghana	Africa	1
1008	211	2019		Univ Utrecht, Julius Ctr Hlth Sci & Primary Care, Univ Med Ctr Utrecht, Utrecht, Netherlands	Netherlands	Univ Utrecht	Europe	0
1009	211	2019		Univ Utrecht, Univ Med Ctr Utrecht, Div Woman & Baby, Utrecht, Netherlands	Netherlands	Univ Utrecht	Europe	0
1010	211	2019		Univ Witwatersrand, Div Epidemiol & Biostat, Sch Publ Hlth, Fac Hlth Sci, Johannesburg, South Africa	South Africa	Univ Witwatersrand	Africa	1
1011	212	2019	[Mbaye, Rose] Univ Rochester, Dept Epidemiol, Rochester, NY USA; [Gebeyehu, Redeat] Stanford Univ, Dept Publ Hlth, Stanford, CA 94305 USA; [Hossmann, Stefanie] Univ Bern, CTU Bern, Bern, Switzerland; [Mbarga, Nicole] Univ Catholique Afrique Cent, Dept Publ Hlth, Yaounde, Cameroon; [Mbarga, Nicole] Medecins Sans Frontieres, Cameroon Mission, Geneva, Switzerland; [Bih-Neh, Estella] Univ Buea, Dept …	Univ Rochester, Dept Epidemiol, Rochester, NY USA	USA	Univ Rochester	Americas	0
1012	212	2019		Stanford Univ, Dept Publ Hlth, Stanford, CA 94305 USA	USA	Stanford Univ	Americas	0
1013	212	2019		Univ Bern, CTU Bern, Bern, Switzerland	Switzerland	Univ Bern	Europe	0
1014	212	2019		Univ Catholique Afrique Cent, Dept Publ Hlth, Yaounde, Cameroon	Cameroon	Univ Catholique Afrique Cent	Africa	1
1015	212	2019		Medecins Sans Frontieres, Cameroon Mission, Geneva, Switzerland	Switzerland	Medecins Sans Frontieres	Europe	0
1016	212	2019		Univ Buea, Dept Publ Hlth, Buea, Cameroon	Cameroon	Univ Buea	Africa	1
1017	212	2019		Epicentre, Yaounde, Cameroon	Cameroon	Epicentre	Africa	1
1018	212	2019		Univ Ghana, Dept Pharmacol, Legon, Ghana	Ghana	Univ Ghana	Africa	1
1019	212	2019		Univ Ibadan, Dept Microbiol, Ibadan, Nigeria	Nigeria	Univ Ibadan	Africa	1
1020	212	2019		Univ Calif Berkeley, Dept Publ Hlth, Berkeley, CA 94720 USA	USA	Univ Calif Berkeley	Americas	0
1021	212	2019		Massachusetts Gen Hosp, Ctr Global Hlth, Boston, MA 02114 USA	USA	Massachusetts Gen Hosp	Americas	0
1022	212	2019		Harvard Med Sch, Dept Med, Boston, MA 02115 USA	USA	Harvard Univ	Americas	0
1023	212	2019		Massachusetts Gen Hosp, Dept Med, Boston, MA 02114 USA	USA	Massachusetts Gen Hosp	Americas	0
1024	212	2019		Mbarara Univ Sci & Technol, Dept Microbiol, Mbarara, Uganda	Uganda	Mbarara Univ Sci & Technol	Africa	1
1025	213	2019	[Osman, Mohamed A.; Thompson, Stephanie; Kurzawa, Julia; Zaidi, Deenaz; Habib, Syed; Shojai, Soroush; Jindal, Kailash; Braam, Branko; Klarenbach, Scott; Bello, Aminu K.] Univ Alberta, Dept Med, Edmonton, AB, Canada; [Schick-Makaroff, Kara] Univ Alberta, Fac Nursing, Edmonton, AB, Canada; [Bialy, Liza; Featherstone, Robin] Univ Alberta, Alberta Res Ctr Hlth Evidence, Edmonton, AB, Canada; [Bialy, …	Univ Alberta, Dept Med, Edmonton, AB, Canada	Canada	Univ Alberta	Americas	0
1026	213	2019		Univ Alberta, Fac Nursing, Edmonton, AB, Canada	Canada	Univ Alberta	Americas	0
1027	213	2019		Univ Alberta, Alberta Res Ctr Hlth Evidence, Edmonton, AB, Canada	Canada	Univ Alberta	Americas	0
1028	213	2019		Knowledge Translat Platform, Alberta SPOR SUPPORT Unit, Edmonton, AB, Canada	Canada	Knowledge Translat Platform	Americas	0
1029	213	2019		Univ Cape Town, Div Nephrol & Hypertens, Cape Town, South Africa	South Africa	Univ Cape Town	Africa	1
1030	213	2019		Univ Ottawa, Dept Med, Ottawa, ON, Canada	Canada	Univ Ottawa	Americas	0
1031	213	2019		Ottawa Hosp, Div Endocrinol Metab, Ottawa, ON, Canada	Canada	Ottawa Hosp Res Inst	Americas	0
1032	213	2019		Ottawa Res Inst, Ottawa, ON, Canada	Canada	Ottawa Res Inst	Americas	0
1033	213	2019		Univ Ottawa, Dept Family Med, Ottawa, ON, Canada	Canada	Univ Ottawa	Americas	0
1034	213	2019		Bruyere Res Inst, CT Lamont Primary Healthcare Res Ctr, Ottawa, ON, Canada	Canada	Bruyere Res Inst	Americas	0
1035	213	2019		Univ Calgary, Dept Med, Calgary, AB, Canada	Canada	Univ Calgary	Americas	0
1036	213	2019		Univ Calgary, Dept Community Hlth Sci, Calgary, AB, Canada	Canada	Univ Calgary	Americas	0
1037	214	2019	[Tesfaye, Bekele; Alebel, Animut] Debre Markos Univ, Coll Hlth Sci, Dept Nursing, Debre Markos, Ethiopia; [Gebrie, Alemu; Zegeye, Abriham] Debre Markos Univ, Sch Med, Dept Biomed Sci, Debre Markos, Ethiopia; [Leshargie, Cheru Tesema; Ferede, Aster] Debre Markos Univ, Coll Hlth Sci, Dept Publ Hlth, Debre Markos, Ethiopia; [Abera, Habtamu] Addis Ababa Univ, Dept Nursing Allied Hlth Sci, Addis Ababa…	Debre Markos Univ, Coll Hlth Sci, Dept Nursing, Debre Markos, Ethiopia	Ethiopia	Debre Markos Univ	Africa	1
1038	214	2019		Debre Markos Univ, Sch Med, Dept Biomed Sci, Debre Markos, Ethiopia	Ethiopia	Debre Markos Univ	Africa	1
1039	214	2019		Debre Markos Univ, Coll Hlth Sci, Dept Publ Hlth, Debre Markos, Ethiopia	Ethiopia	Debre Markos Univ	Africa	1
1040	214	2019		Addis Ababa Univ, Dept Nursing Allied Hlth Sci, Addis Ababa, Ethiopia	Ethiopia	Addis Ababa Univ	Africa	1
1041	214	2019		Univ Southern Queensland, Sch Commerce, Toowoomba, Qld 4350, Australia	Australia	Univ Southern Queensland	Oceania	0
1042	214	2019		Univ Southern Queensland, Ctr Hlth Informat & Econ Res, Toowoomba, Qld 4350, Australia	Australia	Univ Southern Queensland	Oceania	0
1043	215	2019	[Gumaa, Mohammed; Youssef, Aliaa Rehan] Cairo Univ, Dept Phys Therapy Musculoskeletal Disorders & Its, 24 Mohammed Korium St,6th Dist, Cairo, Egypt	Cairo Univ, Dept Phys Therapy Musculoskeletal Disorders & Its, 24 Mohammed Korium St,6th Dist, Cairo, Egypt	Egypt	Cairo Univ	Africa	1
1044	216	2019	[Husain, Omayma; Salim, Naomie; Abdelsalam, Samah] Univ Teknol Malaysia, Fac Engn, Sch Comp, Skudai 81310, Malaysia; [Husain, Omayma; Abdelsalam, Samah] Univ Khartoum, Dept Comp Sci, Khartoum 11111, Sudan; [Alias, Rose Alinda] Univ Teknol Malaysia, Azman Hashim Int Business Sch, Skudai 81310, Malaysia; [Hassan, Alzubair] Guangzhou Univ, Sch Comp Sci & Cyber Engn, Guangzhou 510006, Guangdong, Peop…	Univ Teknol Malaysia, Fac Engn, Sch Comp, Skudai 81310, Malaysia	Malaysia	Univ Teknol Malaysia	Asia	0
1045	216	2019		Univ Khartoum, Dept Comp Sci, Khartoum 11111, Sudan	Sudan	Univ Khartoum	Africa	1
1046	216	2019		Univ Teknol Malaysia, Azman Hashim Int Business Sch, Skudai 81310, Malaysia	Malaysia	Univ Teknol Malaysia	Asia	0
1047	216	2019		Guangzhou Univ, Sch Comp Sci & Cyber Engn, Guangzhou 510006, Guangdong, Peoples R China	China	Guangzhou Univ	Asia	0
1048	217	2019	[Dela Christmals, Christmal; Jennifer Armstrong, Susan] Univ Witwatersrand, Sch Therapeut Sci, Dept Nursing Educ, Johannesburg, South Africa; [Dela Christmals, Christmal] Univ Witwatersrand, Ctr Hlth Policy, Sch Publ Hlth, SARChI Chair Res Hlth Workforce Equ & Qual, Johannesburg, South Africa	Univ Witwatersrand, Sch Therapeut Sci, Dept Nursing Educ, Johannesburg, South Africa	South Africa	Univ Witwatersrand	Africa	1
1049	217	2019		Univ Witwatersrand, Ctr Hlth Policy, Sch Publ Hlth, SARChI Chair Res Hlth Workforce Equ & Qual, Johannesburg, South Africa	South Africa	Univ Witwatersrand	Africa	1
1050	218	2019	[Commons, Robert J.; Thriemer, Kamala; Anstey, Nicholas M.; Barber, Bridget E.; Grigg, Matthew J.; Price, Ric N.] Menzies Sch Hlth Res, Global Hlth Div, Darwin, NT, Australia; [Commons, Robert J.; Thriemer, Kamala; Anstey, Nicholas M.; Barber, Bridget E.; Grigg, Matthew J.; Price, Ric N.] Charles Darwin Univ, Darwin, NT, Australia; [Commons, Robert J.; Price, Ric N.] WorldWide Antimalarial Resist…	Menzies Sch Hlth Res, Global Hlth Div, Darwin, NT, Australia	Australia	Menzies Sch Hlth Res	Oceania	0
1051	218	2019		Charles Darwin Univ, Darwin, NT, Australia	Australia	Charles Darwin Univ	Oceania	0
1052	218	2019		WorldWide Antimalarial Resistance Network WWARN, Clin Module, Darwin, NT, Australia	Australia	WorldWide Antimalarial Resistance Network WWARN	Oceania	0
1053	218	2019		Univ Melbourne, Melbourne Sch Populat & Global Hlth, Ctr Epidemiol & Biostat, Melbourne, Vic, Australia	Australia	Univ Melbourne	Oceania	0
1054	218	2019		Columbia Univ, Mailman Sch Publ Hlth, ICAP, Addis Ababa, Ethiopia	Ethiopia	Columbia Univ	Africa	1
1055	218	2019		Univ Khartoum, Fac Med, Khartoum, Sudan	Sudan	Univ Khartoum	Africa	1
1056	218	2019		Ethiopian Publ Hlth Inst, Bacterial Parasit Zoonot Dis Res Directorate, Malaria & Neglected Trop Dis Res Team, Addis Ababa, Ethiopia	Ethiopia	Ethiopian Publ Hlth Res Inst	Africa	1
1057	218	2019		Mahidol Univ, Fac Trop Med, Mahidol Oxford Trop Med Res Unit MORU, Bangkok, Thailand	Thailand	Mahidol Univ	Asia	0
1058	218	2019		Nangarhar Univ, Nangarhar Med Fac, Jalalabad, Afghanistan	Afghanistan	Nangarhar Univ	Asia	0
1059	218	2019		Eijkman Oxford Clin Res Unit, Jakarta, Indonesia	Indonesia	Eijkman Oxford Clin Res Unit	Asia	0
1060	218	2019		Univ Oxford, Nuffield Dept Clin Med, Ctr Trop Med & Global Hlth, Oxford, England	United Kingdom	Univ Oxford	Europe	0
1061	218	2019		Sabah Menzies Sch Hlth Res Clin Res Unit, Infect Dis Soc, Kota Kinabalu, Sabah, Malaysia	Malaysia	Sabah Menzies Sch Hlth Res Clin Res Unit	Asia	0
1062	218	2019		Mahidol Univ, Mahidol Oxford Trop Med Res Unit, Shoklo Malaria Res Unit, Mae Sot, Thailand	Thailand	Mahidol Univ	Asia	0
1063	218	2019		WorldWide Antimalarial Resistance Network WWARN, Oxford, England	United Kingdom	WorldWide Antimalarial Resistance Network WWARN	Europe	0
1064	218	2019		Oswaldo Cruz Fdn FIOCRUZ, Inst Drug Technol Farmanguinhos, Rio De Janeiro, Brazil	Brazil	Fundacao Oswaldo Cruz	Americas	0
1065	218	2019		Oswaldo Cruz Fdn FIOCRUZ, Vice Presidency Res & Reference Labs, Rio De Janeiro, Brazil	Brazil	Fundacao Oswaldo Cruz	Americas	0
1066	218	2019		Univ Liverpool Liverpool Sch Trop Med, Liverpool, Merseyside, England	United Kingdom	Univ Liverpool	Europe	0
1067	218	2019		Univ Western Australia, Sch Med, Fremantle Hosp Unit, Fremantle, WA, Australia	Australia	Univ Western Australia	Oceania	0
1068	218	2019		US Ctr Dis Control & Prevent, US Presidents Malaria Initiat, Atlanta, GA USA	USA	Ctr Dis Control & Prevent	Americas	0
1069	218	2019		Univ Calif San Francisco, Global Hlth Grp, San Francisco, CA 94143 USA	USA	Univ Calif San Francisco	Americas	0
1070	218	2019		Walter & Eliza Hall Inst Med Res, Div Populat Hlth & Immun, Parkville, Vic, Australia	Australia	Walter & Eliza Hall Inst Med Res	Oceania	0
1071	218	2019		Western Hlth, Western Ctr Hlth Res & Educ, Melbourne, Vic, Australia	Australia	Western Hlth	Oceania	0
1072	218	2019		Papua New Guinea Inst Med Res, Madang, Madang Province, Papua N Guinea	Papua New Guinea	Papua New Guinea Inst Med Res	Oceania	0
1073	218	2019		Nusa Cendana Univ, Fac Med, Dept Pharmacol & Therapy, Kupang, Indonesia	Indonesia	Nusa Cendana Univ	Asia	0
1074	218	2019		Curtin Univ, Sch Pharm & Biomed Sci, Perth, WA, Australia	Australia	Curtin Univ	Oceania	0
1075	218	2019		Univ Melbourne, Dept Med Biol, Melbourne, Vic, Australia	Australia	Univ Melbourne	Oceania	0
1076	218	2019		Inst Pasteur, Parasites & Insect Vectors Dept, Paris, France	France	Inst Pasteur Cambodge	Europe	0
1077	218	2019		Univ Sumatera Utara, Fac Med, Medan, North Sumatera, Indonesia	Indonesia	Univ Sumatera Utara	Asia	0
1078	218	2019		Ctr Pesquisa Med Trop Rondonia CEPEM, Porto Velho, Rondonia, Brazil	Brazil	Ctr Pesquisa Med Trop Rondonia CEPEM	Americas	0
1079	218	2019		Univ Fed Rondonia UNIR, Porto Velho, Rondonia, Portugal	Portugal	Univ Fed Rondonia UNIR	Europe	0
1080	218	2019		Mimika Dist Hosp, Timika, Indonesia	Indonesia	Mimika Dist Hosp	Asia	0
1081	218	2019		Papuan Hlth & Community Dev Fdn, Timika Malaria Res Programme, Timika, Indonesia	Indonesia	Papuan Hlth & Community Dev Fdn	Asia	0
1082	218	2019		Univ Gadjah Mada, Dr Sardjito Hosp, Fac Med Publ Hlth & Nursing, Paediat Res Off,Dept Child Hlth, Yogyakarta, Indonesia	Indonesia	Univ Gadjah Mada	Asia	0
1083	218	2019		Univ Washington, Dept Genome Sci, Seattle, WA 98195 USA	USA	Univ Washington	Americas	0
1084	218	2019		Univ Indonesia, Fac Med, Dept Parasitol, Jakarta, Indonesia	Indonesia	Univ Indonesia	Asia	0
1085	218	2019		Univ Oxford, Clin Res Unit, Ho Chi Minh City, Vietnam	Vietnam	Univ Oxford	Asia	0
1086	218	2019		Gleneagles Hosp, Kota Kinabalu, Sabah, Malaysia	Malaysia	Gleneagles Hosp	Asia	0
1087	219	2019	[Van de Wiele, Christophe; de Jonghe, Pieter Jan; Beels, Laurence; Maes, Alex] AZ Groeninge, Dept Nucl Med, B-8500 Kortrijk, Belgium; [Van de Wiele, Christophe] Univ Ghent, Dept Nucl Med & Radiol, B-9000 Ghent, Belgium; [Sathekge, Mike] Univ Pretoria, Dept Nucl Med, ZA-0001 Pretoria, South Africa; [de Spiegeleer, Bart] Univ Ghent, Lab Drug Qual & Registrat, B-9000 Ghent, Belgium; [Maes, Alex] Uni…	AZ Groeninge, Dept Nucl Med, B-8500 Kortrijk, Belgium	Belgium	AZ Groeninge	Europe	0
1088	219	2019		Univ Ghent, Dept Nucl Med & Radiol, B-9000 Ghent, Belgium	Belgium	Univ Ghent	Europe	0
1089	219	2019		Univ Pretoria, Dept Nucl Med, ZA-0001 Pretoria, South Africa	South Africa	Univ Pretoria	Africa	1
1090	219	2019		Univ Ghent, Lab Drug Qual & Registrat, B-9000 Ghent, Belgium	Belgium	Univ Ghent	Europe	0
1091	219	2019		Univ Leuven, KULAK, Dept Imaging & Pathol, B-3000 Leuven, Belgium	Belgium	Univ Leuven	Europe	0
1092	220	2019	[Dargai, Farouk] CHU Felix Guyon, Dept Surg, St Denis De La Reunion, France	CHU Felix Guyon, Dept Surg, St Denis De La Reunion, France	France	CHU Felix Guyon	Europe	0
1093	221	2019	[Sarrassat, Sophie; Cousens, Simon] London Sch Hyg & Trop Med, Ctr Maternal Adolescent Reprod & Child Hlth MARCH, London WC1E 7HT, England; [Mrema, Sigilbert; Tani, Kassimu] Ifakara Hlth Inst, Dar Es Salaam, Tanzania; [Mecrow, Thomas; Ryan, Dan] Royal Natl Lifeboat Inst, Poole, Dorset, England	London Sch Hyg & Trop Med, Ctr Maternal Adolescent Reprod & Child Hlth MARCH, London WC1E 7HT, England	United Kingdom	London Sch Hyg & Trop Med	Europe	0
1094	221	2019		Ifakara Hlth Inst, Dar Es Salaam, Tanzania	Tanzania	Ifakara Hlth Inst	Africa	1
1095	221	2019		Royal Natl Lifeboat Inst, Poole, Dorset, England	United Kingdom	Royal Natl Lifeboat Inst	Europe	0
1096	222	2019	[Eissa, Ahmed; Elsherbiny, Ahmed; Zoeir, Ahmed] Tanta Univ, Fac Med, Dept Urol, Tanta, Egypt; [Eissa, Ahmed; Elsherbiny, Ahmed; Zoeir, Ahmed; Pirola, Giacomo; Puliatti, Stefano; Del Prete, Chiara; Sighinolfi, Maria C.; Micali, Salvatore; Rocco, Bernardo; Bianchi, Giampaolo] Univ Modena & Reggio Emilia, Policlinc Hosp, Dept Urol, Via Pozzo 71, I-41124 Modena, Italy; [Eissa, Ahmed; Elsherbiny, Ahme…	Tanta Univ, Fac Med, Dept Urol, Tanta, Egypt	Egypt	Tanta Univ	Africa	1
1097	222	2019		Univ Modena & Reggio Emilia, Policlinc Hosp, Dept Urol, Via Pozzo 71, I-41124 Modena, Italy	Italy	Univ Modena & Reggio Emilia	Europe	0
1098	222	2019		Univ Modena & Reggio Emilia, Nuovo Osped Civile S Agostino Estense Modena, Via Pozzo 71, I-41124 Modena, Italy	Italy	Univ Modena & Reggio Emilia	Europe	0
1099	222	2019		Univ Brescia, Lab Data Methods & Syst Stat, Brescia, Italy	Italy	Univ Brescia	Europe	0
1100	223	2019	[Yelamarthy, P. K. Karthik; Chhabra, H. S.; Vishwakarma, Gayatri; Nanda, Ankur] Indian Spinal Injuries Ctr, Spine Unit, Sect C, New Delhi, India; [Vaccaro, Alex] Thomas Jefferson Univ Hosp, Dept Orthopaed Surg, Richard H Rothman Hosp, Philadelphia, PA 19107 USA; [Abel, Rainer] Klinikum Bayreuth GmbH, Dept Orthopaed Surg, Bayreuth, Germany; [Tan, Wee Fu] Vrije Univ Amsterdam, Med Ctr, Dept Neurol,…	Indian Spinal Injuries Ctr, Spine Unit, Sect C, New Delhi, India	India	Indian Spinal Injuries Ctr	Asia	0
1101	223	2019		Thomas Jefferson Univ Hosp, Dept Orthopaed Surg, Richard H Rothman Hosp, Philadelphia, PA 19107 USA	USA	Thomas Jefferson Univ Hosp	Americas	0
1102	223	2019		Klinikum Bayreuth GmbH, Dept Orthopaed Surg, Bayreuth, Germany	Germany	Klinikum Bayreuth GmbH	Europe	0
1103	223	2019		Vrije Univ Amsterdam, Med Ctr, Dept Neurol, Amsterdam, Netherlands	Netherlands	Free Univ Amsterdam	Europe	0
1104	223	2019		All India Inst Med Sci, Dept Neurosurg, Delhi, India	India	All India Inst Med Sci	Asia	0
1105	223	2019		West Bengal Hlth Univ, Kolkata, India	India	West Bengal Hlth Univ	Asia	0
1106	223	2019		Anadolu Med Ctr, Istanbul, Turkey	Turkey	Anadolu Med Ctr	Asia	0
1107	223	2019		Hlth Sci Univ, Dept Neurosurg, Umraniye Teaching & Res Hosp, Istanbul, Turkey	Turkey	Hlth Sci Univ	Asia	0
1108	223	2019		Pk Clin, Kolkata, India	India	Pk Clin	Asia	0
1109	223	2019		Univ Pretoria, Dept Orthoped, Pretoria, South Africa	South Africa	Univ Pretoria	Africa	1
1110	224	2019	[Elbanna, Samar T.] Kafrelsheikh Univ, Fac Phys Therapy, Dept Phys Therapy Pediat, Kafrelsheikh, Egypt; [Elshennawy, Shorouk; Ayad, M. N.] Cairo Univ, Fac Phys Therapy, Dept Phys Therapy Pediat, Cairo, Egypt	Kafrelsheikh Univ, Fac Phys Therapy, Dept Phys Therapy Pediat, Kafrelsheikh, Egypt	Egypt	Kafrelsheikh Univ	Africa	1
1111	224	2019		Cairo Univ, Fac Phys Therapy, Dept Phys Therapy Pediat, Cairo, Egypt	Egypt	Cairo Univ	Africa	1
1112	225	2019	[Dawoud, Dalia M.] Univ Hertfordshire, Sch Life & Med Sci, Room 2F412,Coll Lane, Hatfield AL10 9AB, Herts, England; [Dawoud, Dalia M.] Cairo Univ, Fac Pharm, Clin Pharm Dept, Cairo, Egypt; [Smyth, Maria; Ashe, Joanna; Wonderling, David; Hill, Jennifer] Royal Coll Physicians, Natl Guideline Ctr, London, England; [Strong, Thomas] Natl Inst Hlth & Care Excellence, London, England; [Varia, Mihir] NHS…	Univ Hertfordshire, Sch Life & Med Sci, Room 2F412,Coll Lane, Hatfield AL10 9AB, Herts, England	United Kingdom	Univ Hertfordshire	Europe	0
1113	225	2019		Cairo Univ, Fac Pharm, Clin Pharm Dept, Cairo, Egypt	Egypt	Cairo Univ	Africa	1
1114	225	2019		Royal Coll Physicians, Natl Guideline Ctr, London, England	United Kingdom	Royal Coll Physicians	Europe	0
1115	225	2019		Natl Inst Hlth & Care Excellence, London, England	United Kingdom	Natl Inst Hlth & Care Excellence	Europe	0
1116	225	2019		NHS East & North Hertfordshire Clin Commissioning, Welwyn Garden City, Herts, England	United Kingdom	NHS East & North Hertfordshire Clin Commissioning	Europe	0
1117	225	2019		Heart England NHS Fdn Trust, Diabet Ctr, Endocrinol & Acute Internal Med, Birmingham, W Midlands, England	United Kingdom	Heart England NHS Fdn Trust	Europe	0
1118	225	2019		Univ Birmingham, Intens Care Med, Birmingham, W Midlands, England	United Kingdom	Univ Birmingham	Europe	0
1119	225	2019		Queen Elizabeth Hosp, Intens Care Med, Birmingham, W Midlands, England	United Kingdom	Queen Elizabeth Hosp	Europe	0
1120	226	2019	[Abdalla, Gehad; Sanverdi, Eser; Yousry, Tarek; Bisdas, Sotirios] UCL Hosp NHS Trust, Natl Hosp Neurol & Neurosurg, London, England; [Abdalla, Gehad] Mansoura Univ Hosp, Radiol Dept, Mansoura, Egypt; [Machado, Pedro M.] UCL, MRC Ctr Neuromuscular Dis, London, England; [Machado, Pedro M.] UCL, Ctr Rheumatol, London, England; [Kwong, Joey S. W.] Chinese Univ Hong Kong, Fac Med, Jockey Club Sch Publ…	UCL Hosp NHS Trust, Natl Hosp Neurol & Neurosurg, London, England	United Kingdom	UCL	Europe	0
1121	226	2019		Mansoura Univ Hosp, Radiol Dept, Mansoura, Egypt	Egypt	Mansoura Univ	Africa	1
1122	226	2019		UCL, MRC Ctr Neuromuscular Dis, London, England	United Kingdom	UCL	Europe	0
1123	226	2019		UCL, Ctr Rheumatol, London, England	United Kingdom	UCL	Europe	0
1124	226	2019		Chinese Univ Hong Kong, Fac Med, Jockey Club Sch Publ Hlth & Primary Care, Hong Kong, Peoples R China	China	Chinese Univ Hong Kong	Asia	0
1125	226	2019		UCL, Dept Appl Hlth Res, NIHR CLAHRC North Thames, London, England	United Kingdom	UCL	Europe	0
1126	226	2019		London Sch Hyg & Trop Med, Dept Global Hlth & Dev, London, England	United Kingdom	London Sch Hyg & Trop Med	Europe	0
1127	226	2019		Univ Tokyo, Grad Sch Med, Dept Global Hlth Policy, Tokyo, Japan	Japan	Univ Tokyo	Asia	0
1128	227	2019	[El-Kadeem, Sahar; El Nemr, Shaymaa; El Amrousy, Doaa; Zoair, Amr] Tanta Univ, Pediat Dept, Fac Med, Tanta, Egypt; [El-Kadeem, Sahar; El Nemr, Shaymaa; El Amrousy, Doaa; Zoair, Amr] Tanta Univ Hosp, Tanta, Egypt	Tanta Univ, Pediat Dept, Fac Med, Tanta, Egypt	Egypt	Tanta Univ	Africa	1
1129	227	2019		Tanta Univ Hosp, Tanta, Egypt	Egypt	Tanta Univ	Africa	1
1130	228	2019	[Habtewold, Tesfa Dejenie; Akibu, Mohammed; Sharew, Nigussie Tadesse] Debre Berhan Univ, Coll Med & Hlth Sci, Dept Nursing, Debre Berhan, Ethiopia; [Habtewold, Tesfa Dejenie; Tegegne, Balewgizie Sileshi] Univ Groningen, Univ Med Ctr Groningen, Dept Epidemiol, Groningen, Netherlands; [Mohammed, Shimels Hussien] TUMS IC, Sch Nutr Sci & Dietet, Dept Community Nutr, Tehran, Iran; [Endalamaw, Aklilu] …	Debre Berhan Univ, Coll Med & Hlth Sci, Dept Nursing, Debre Berhan, Ethiopia	Ethiopia	Debre Berhan Univ	Africa	1
1131	228	2019		Univ Groningen, Univ Med Ctr Groningen, Dept Epidemiol, Groningen, Netherlands	Netherlands	Univ Groningen	Europe	0
1132	228	2019		TUMS IC, Sch Nutr Sci & Dietet, Dept Community Nutr, Tehran, Iran	Iran	Iran Univ Med Sci	Asia	0
1133	228	2019		Univ Gondar, Coll Med & Hlth Sci, Sch Nursing, Dept Pediat & Child Hlth Nursing, Gondar, Ethiopia	Ethiopia	Univ Gondar	Africa	1
1134	228	2019		Bahir Dar Univ, Coll Med & Hlth Sci, Sch Publ Hlth, Dept Epidemiol & Biostat, Bahir Dar, Ethiopia	Ethiopia	Bahir Dar Univ	Africa	1
1135	228	2019		Ethiopian Publ Hlth Inst, Addis Ababa, Ethiopia	Ethiopia	Ethiopian Publ Hlth Res Inst	Africa	1
1136	228	2019		Wollo Univ, Coll Med & Hlth Sci, Dept Publ Hlth, Dessie, Ethiopia	Ethiopia	Wollo Univ	Africa	1
1137	228	2019		Mekelle Univ, Coll Hlth Sci, Sch Nursing, Dept Adult Hlth Nursing, Mekelle, Ethiopia	Ethiopia	Mekelle Univ	Africa	1
1138	228	2019		Shahjalal Univ Sci & Technol, Dept Stat, Sylhet, Bangladesh	Bangladesh	Shahjalal Univ Sci & Technol	Asia	0
1139	229	2019	[Barac, Aleksandra] Clin Ctr Serbia, Clin Infect & Trop Dis, Belgrade, Serbia; [Barac, Aleksandra] Univ Belgrade, Fac Med, Belgrade, Serbia; [Karimzadeh-Esfahani, Hannah; Mathioudakis, Alexander G.] Univ Manchester, Div Infect Immun & Resp Med, Manchester, Lancs, England; [Pourostadi, Mahya] Tabriz Univ Med Sci, Biotechnol Res Ctr, Tabriz, Iran; [Rahimi, Mohammad Taghi] Shahroud Univ Med Sci, Sch…	Clin Ctr Serbia, Clin Infect & Trop Dis, Belgrade, Serbia	Serbia	Clin Ctr Serbia	Europe	0
1140	229	2019		Univ Belgrade, Fac Med, Belgrade, Serbia	Serbia	Univ Belgrade	Europe	0
1141	229	2019		Univ Manchester, Div Infect Immun & Resp Med, Manchester, Lancs, England	United Kingdom	Univ Manchester	Europe	0
1142	229	2019		Tabriz Univ Med Sci, Biotechnol Res Ctr, Tabriz, Iran	Iran	Tabriz Univ Med Sci	Asia	0
1143	229	2019		Shahroud Univ Med Sci, Sch Med, Shahroud, Iran	Iran	Shahroud Univ Med Sci	Asia	0
1144	229	2019		Tabriz Univ Med Sci, Infect & Trop Dis Res Ctr, Tabriz, Iran	Iran	Tabriz Univ Med Sci	Asia	0
1145	229	2019		Tabriz Univ Med Sci, Immunol Res Ctr, Tabriz, Iran	Iran	Tabriz Univ Med Sci	Asia	0
1146	229	2019		Tabriz Univ Med Sci, Fac Paramed, TB & Lung Dis Res Ctr, Tabriz, Iran	Iran	Tabriz Univ Med Sci	Asia	0
1147	229	2019		Tabriz Univ Med Sci, Fac Paramed, Dept Lab Sci, Tabriz, Iran	Iran	Tabriz Univ Med Sci	Asia	0
1148	229	2019		Tarbiat Modares Univ, Sch Med Sci, Dept Med Parasitol, Tehran, Iran	Iran	Tarbiat Modares Univ	Asia	0
1149	229	2019		Tabriz Univ Med Sci, Dept Microbiol, Tabriz, Iran	Iran	Tabriz Univ Med Sci	Asia	0
1150	229	2019		Tabriz Univ Med Sci, Drug Appl Res Ctr, Tabriz, Iran	Iran	Tabriz Univ Med Sci	Asia	0
1151	229	2019		Jimma Univ, Inst Hlth Sci, Jimma, Ethiopia	Ethiopia	Jimma Univ	Africa	1
1152	229	2019		Manchester Univ NHS Fdn Trust, Wythenshawe Hosp, North West Lung Ctr, Manchester, Lancs, England	United Kingdom	Manchester Univ NHS Fdn Trust	Europe	0
1153	229	2019		Tabriz Univ Med Sci, Fac Paramed, Hematol & Oncol Res Ctr, Tabriz, Iran	Iran	Tabriz Univ Med Sci	Asia	0
1154	230	2019	[Salim, Sohail Abdul; Cheungpasitporn, Wisit] Univ Mississippi, Med Ctr, Dept Internal Med, Div Nephrol, 2500 North State St, Jackson, MS 39216 USA; [Elmaraezy, Ahmad] Al Razi Med Res Acad, Cairo, Egypt; [Jawafi, Omar; Rahman, Md] Jackson State Univ, Computat & Data Enabled Sci, Jackson, MS USA; [Aeddula, Narothama Reddy] Deaconess Hlth Syst, Evansville, IN USA; [Tirupathi, Raghavendra] Keystone …	Univ Mississippi, Med Ctr, Dept Internal Med, Div Nephrol, 2500 North State St, Jackson, MS 39216 USA	USA	Univ Mississippi	Americas	0
1155	230	2019		Al Razi Med Res Acad, Cairo, Egypt	Egypt	Al Razi Med Res Acad	Africa	1
1156	230	2019		Jackson State Univ, Computat & Data Enabled Sci, Jackson, MS USA	USA	Jackson State Univ	Americas	0
1157	230	2019		Deaconess Hlth Syst, Evansville, IN USA	USA	Deaconess Hlth Syst	Americas	0
1158	230	2019		Keystone Hlth, Chambersburg, PA USA	USA	Keystone Hlth	Americas	0
1159	230	2019		Med Univ South Carolina, Dept Internal Med, Div Nephrol, Charleston, SC 29425 USA	USA	Med Univ South Carolina	Americas	0
1160	230	2019		Raph H Johnson VA Med Ctr, Charleston, SC USA	USA	Raph H Johnson VA Med Ctr	Americas	0
1161	231	2019	[Wassie, Molla Mesele; Zhou, Shao Jia] Univ Adelaide, Fac Sci, Sch Agr Food & Wine, Adelaide, SA, Australia; [Wassie, Molla Mesele] Univ Gondar, Coll Med & Hlth Sci, Inst Publ Hlth, Dept Human Nutr, Gondar, Ethiopia; [Middleton, Philippa; Zhou, Shao Jia] Univ Adelaide, Sch Paediat & Reprod Hlth, Robinson Res Inst, Adelaide, SA, Australia; [Middleton, Philippa] South Australian Hlth & Med Res Inst…	Univ Adelaide, Fac Sci, Sch Agr Food & Wine, Adelaide, SA, Australia	Australia	Univ Adelaide	Oceania	0
1162	231	2019		Univ Gondar, Coll Med & Hlth Sci, Inst Publ Hlth, Dept Human Nutr, Gondar, Ethiopia	Ethiopia	Univ Gondar	Africa	1
1163	231	2019		Univ Adelaide, Sch Paediat & Reprod Hlth, Robinson Res Inst, Adelaide, SA, Australia	Australia	Univ Adelaide	Oceania	0
1164	231	2019		South Australian Hlth & Med Res Inst, Adelaide, SA, Australia	Australia	South Australian Hlth & Med Res Inst	Oceania	0
1165	232	2019	[Razaz, Jalaledin Mirzay; Rahmani, Jamal] Shahid Beheshti Univ Med Sci, Natl Nutr & Food Technol Res Inst, Fac Nutr & Food Technol, Dept Community Nutr, West Arghavan St,Farahzadi Blvd,POB 19395-4741, Tehran, Iran; [Varkaneh, Hamed Kord] Shahid Beheshti Univ Med Sci, Natl Nutr & Food Technol Res Inst, Fac Nutr & Food Technol, Dept Clin Nutr & Dietet,Student Res Comm, Tehran, Iran; [Thompson, Jacq…	Shahid Beheshti Univ Med Sci, Natl Nutr & Food Technol Res Inst, Fac Nutr & Food Technol, Dept Community Nutr, West Arghavan St,Farahzadi Blvd,POB 19395-4741, Tehran, Iran	Iran	Shahid Beheshti Univ Med Sci	Asia	0
1166	232	2019		Shahid Beheshti Univ Med Sci, Natl Nutr & Food Technol Res Inst, Fac Nutr & Food Technol, Dept Clin Nutr & Dietet,Student Res Comm, Tehran, Iran	Iran	Shahid Beheshti Univ Med Sci	Asia	0
1167	232	2019		Univ Oxford, Nuffield Dept Orthopaed Rheumatol & Musculoskelet, Oxford OX3 7LD, England	United Kingdom	Univ Oxford	Europe	0
1168	232	2019		Coventry Univ, Sch Life Sci, Coventry CV1 5FB, W Midlands, England	United Kingdom	Coventry Univ	Europe	0
1169	232	2019		AICPD, Family Med, Cairo, Egypt	Egypt	AICPD	Africa	1
1170	233	2019	[Ebada, Mahmoud Ahmed; Fayed, Notila; Alkanj, Souad] Zagazig Univ, Fac Med, Zagazig, El Sharkia, Egypt; [Ebada, Mahmoud Ahmed; Elmatboly, Abdelmagid M.; Ali, Ahmed Said; Ibrahim, Ahmed Mohamed; Fayed, Notila; Faisal, Ahmed Faisal; Alkanj, Souad] MRGE, Zagazig, El Sharkia, Egypt; [Ebada, Mahmoud Ahmed] Zagazig Univ, Zagazig Univ Hosp, Zagazig, El Sharkia, Egypt; [Elmatboly, Abdelmagid M.; Ali, Ahm…	Zagazig Univ, Fac Med, Zagazig, El Sharkia, Egypt	Egypt	Zagazig Univ	Africa	1
1171	233	2019		MRGE, Zagazig, El Sharkia, Egypt	Egypt	MRGE	Africa	1
1172	233	2019		Zagazig Univ, Zagazig Univ Hosp, Zagazig, El Sharkia, Egypt	Egypt	Zagazig Univ	Africa	1
1173	233	2019		Al Azhar Univ, Fac Med, Cairo, Egypt	Egypt	Al Azhar Univ	Africa	1
1174	234	2019	[Lewis, Sedina; Glen, Jessica; Cobb, Jill; Sharpin, Carlos] Royal Coll Physicians, Natl Guideline Ctr, London, England; [Dawoud, Dalia] Cairo Univ, Clin Pharm Dept, Fac Pharm, Cairo, Egypt; [Dawoud, Dalia] Natl Inst Hlth & Care Excellence, Ctr Hlth Technol Evaluat, London, England; [Dias, Sofia] Univ York, York, N Yorkshire, England; [Griffin, Xavier L.] Univ Oxford, Nuffield Dept Orthopaed Rheum…	Royal Coll Physicians, Natl Guideline Ctr, London, England	United Kingdom	Royal Coll Physicians	Europe	0
1175	234	2019		Cairo Univ, Clin Pharm Dept, Fac Pharm, Cairo, Egypt	Egypt	Cairo Univ	Africa	1
1176	234	2019		Natl Inst Hlth & Care Excellence, Ctr Hlth Technol Evaluat, London, England	United Kingdom	Natl Inst Hlth & Care Excellence	Europe	0
1177	234	2019		Univ York, York, N Yorkshire, England	United Kingdom	Univ York	Europe	0
1178	234	2019		Univ Oxford, Nuffield Dept Orthopaed Rheumatol & Musculoskelet, Oxford, England	United Kingdom	Univ Oxford	Europe	0
1179	234	2019		Basingstoke & North Hampshire Hosp, Basingstoke, Hants, England	United Kingdom	Basingstoke & North Hampshire Hosp	Europe	0
1180	234	2019		Northumbria Healthcare NHS Fdn Trust, Northumbria, England	United Kingdom	Northumbria Healthcare NHS Fdn Trust	Europe	0
1181	234	2019		Newcastle Univ, Newcastle, NSW, Australia	Australia	Newcastle Univ	Oceania	0
1182	234	2019		Freeman Rd Hosp, Newcastle, NSW, Australia	Australia	Freeman Rd Hosp	Oceania	0
1183	234	2019		Univ Hosp Leicester NHS Trust, Leicester, Leics, England	United Kingdom	Univ Hosp Leicester NHS Trust	Europe	0
1184	235	2019	[Bolon, Isabelle; Finat, Matias; Martins, Sara Babo; de Castaneda, Rafael Ruiz] Univ Geneva, Fac Med, Inst Global Hlth, Campus Biotech,Chemin Mines 9, CH-1202 Geneva, Switzerland; [Herrera, Maria] Univ Costa Rica, Fac Microbiol, Inst Clodomiro Picado, San Jose 115012060, Costa Rica; [Nickerson, Andrea] Univ Calif San Francisco, Inst Global Hlth Sci, 550 16th St,Third Floor, San Francisco, CA 9415…	Univ Geneva, Fac Med, Inst Global Hlth, Campus Biotech,Chemin Mines 9, CH-1202 Geneva, Switzerland	Switzerland	Univ Geneva	Europe	0
1185	235	2019		Univ Costa Rica, Fac Microbiol, Inst Clodomiro Picado, San Jose 115012060, Costa Rica	Costa Rica	Univ Costa Rica	Americas	0
1186	235	2019		Univ Calif San Francisco, Inst Global Hlth Sci, 550 16th St,Third Floor, San Francisco, CA 94158 USA	USA	Univ Calif San Francisco	Americas	0
1187	235	2019		Int Livestock Res Inst, Nairobi 00100, Kenya	Kenya	ILRI	Africa	1
1188	235	2019		Univ Sorbonne Paris Cite, Ctr Virchow Villerme Publ Hlth Paris Berlin, 1 Parvis Notre Dame,Pl Jean Paul 2, F-75004 Paris, France	France	Univ Sorbonne Paris Cite	Europe	0
1189	236	2019	[Camargo, Joiza L.] Hosp Clin Porto Alegre, Expt Res Ctr, Rua Ramiro Barcelos 2350,Predio 12 CPE,4 Andar, BR-90035903 Porto Alegre, RS, Brazil; [Camargo, Joiza L.] Hosp Clin Porto Alegre, Endocrinol Div, Rua Ramiro Barcelos 2350,Predio 12 CPE,4 Andar, BR-90035903 Porto Alegre, RS, Brazil; [Renz, Paula B.; Chume, Fernando C.; Timm, Joao R. T.; Pimentel, Ana L.; Camargo, Joiza L.] Univ Fed Rio Gran…	Hosp Clin Porto Alegre, Expt Res Ctr, Rua Ramiro Barcelos 2350,Predio 12 CPE,4 Andar, BR-90035903 Porto Alegre, RS, Brazil	Brazil	Hosp Clin Porto Alegre	Americas	0
1190	236	2019		Hosp Clin Porto Alegre, Endocrinol Div, Rua Ramiro Barcelos 2350,Predio 12 CPE,4 Andar, BR-90035903 Porto Alegre, RS, Brazil	Brazil	Hosp Clin Porto Alegre	Americas	0
1191	236	2019		Univ Fed Rio Grande do Sul, Grad Program Endocrinol, Porto Alegre, RS, Brazil	Brazil	Univ Fed Rio Grande do Sul	Americas	0
1192	236	2019		Univ Zambeze, Beira, Mozambique	Mozambique	Univ Zambeze	Africa	1
1193	237	2019	[Alves, Carlos; Marques, Francisco Batel] Univ Coimbra, Sch Pharm, Lab Social Pharm & Publ Hlth, Coimbra, Portugal; [Alves, Carlos; Mendes, Diogo; Marques, Francisco Batel] AIBILI Assoc Innovat & Biomed Res Light & Image, CHAD Ctr Hlth Technol Assessment & Drug Res, Coimbra Reg Pharmacovigilance Unit UFC, Coimbra, Portugal	Univ Coimbra, Sch Pharm, Lab Social Pharm & Publ Hlth, Coimbra, Portugal	Portugal	Univ Coimbra	Europe	0
1194	237	2019		AIBILI Assoc Innovat & Biomed Res Light & Image, CHAD Ctr Hlth Technol Assessment & Drug Res, Coimbra Reg Pharmacovigilance Unit UFC, Coimbra, Portugal	Portugal	AIBILI	Europe	0
1195	238	2019	[Lee, Kuan Ken; Bing, Rong; Anwar, Mohamed; Strachan, Fiona; Bashir, Sophia; Newby, David E.; Mills, Nicholas L.; Shah, Anoop S., V] Univ Edinburgh, British Heart Fdn, Ctr Cardiovasc Sci, Edinburgh EH16 4SB, Midlothian, Scotland; [Mills, Nicholas L.; Shah, Anoop S., V] Univ Edinburgh, Usher Inst Populat Hlth Sci & Informat, Edinburgh, Midlothian, Scotland; [Stelzle, Dominik] Tech Univ Munich, Ctr…	Univ Edinburgh, British Heart Fdn, Ctr Cardiovasc Sci, Edinburgh EH16 4SB, Midlothian, Scotland	United Kingdom	Univ Edinburgh	Europe	0
1196	238	2019		Univ Edinburgh, Usher Inst Populat Hlth Sci & Informat, Edinburgh, Midlothian, Scotland	United Kingdom	Univ Edinburgh	Europe	0
1197	238	2019		Tech Univ Munich, Ctr Global Hlth, Dept Neurol, Munich, Germany	Germany	Tech Univ Munich	Europe	0
1198	238	2019		Aga Khan Univ, Dept Med, Nairobi, Kenya	Kenya	Aga Khan Univ	Africa	1
1199	238	2019		Duke Univ, Dept Med, Duke Clin Res Inst, Durham, NC USA	USA	Duke Univ	Americas	0
1200	238	2019		Duke Univ, Duke Global Hlth Inst, Durham, NC USA	USA	Duke Univ	Americas	0
1201	238	2019		Case Western Reserve Univ, Sch Med, Div Cardiol, Univ Hosp Harrington Heart & Vasc Inst, Cleveland, OH USA	USA	Case Western Reserve Univ	Americas	0
1202	238	2019		Univ Maryland, Sch Med, Div Infect Dis, Baltimore, MD 21201 USA	USA	Univ Maryland	Americas	0
1203	238	2019		Univ Maryland, Inst Human Virol, Sch Med, Baltimore, MD 21201 USA	USA	Univ Maryland	Americas	0
1204	238	2019		Ctr Dis Anal Fdn, Lafayette, CO USA	USA	Ctr Dis Anal Fdn	Americas	0
1205	238	2019		NHS Greater Glasgow & Clyde, Dept Gastroenterol, Gartnavel Gen Hosp, Glasgow, Lanark, Scotland	United Kingdom	NHS Greater Glasgow & Clyde	Europe	0
1206	238	2019		Univ Glasgow, Inst Hlth & Wellbeing, Glasgow, Lanark, Scotland	United Kingdom	Univ Glasgow	Europe	0
1207	239	2019	[Beyera, Getahun Kebede; O'Brien, Jane; Campbell, Steven] Univ Tasmania, Coll Hlth & Med, Sch Nursing, Launceston, Tas, Australia; [Beyera, Getahun Kebede] Univ Gondar, Coll Med & Hlth Sci, Inst Publ Hlth, Gondar, Ethiopia	Univ Tasmania, Coll Hlth & Med, Sch Nursing, Launceston, Tas, Australia	Australia	Univ Tasmania	Oceania	0
1208	239	2019		Univ Gondar, Coll Med & Hlth Sci, Inst Publ Hlth, Gondar, Ethiopia	Ethiopia	Univ Gondar	Africa	1
1209	240	2019	[Dawoud, Dalia M.] Cairo Univ, Fac Pharm, Dept Clin Pharm, Kasr El Aini St, Cairo, Egypt; [Haines, Alexander] Toronto Hlth Econ & Technol Assessment Collaborat, Toronto, ON, Canada; [Wonderling, David; Ashe, Joanna; Hill, Jennifer] Royal Coll Physicians, Natl Guideline Ctr, London, England; [Varia, Mihir] NHS Herts Valleys Clin Commissioning Grp, Hemel Hempstead, Herts, England; [Dyer, Philip] Un…	Cairo Univ, Fac Pharm, Dept Clin Pharm, Kasr El Aini St, Cairo, Egypt	Egypt	Cairo Univ	Africa	1
1210	240	2019		Toronto Hlth Econ & Technol Assessment Collaborat, Toronto, ON, Canada	Canada	Toronto Hlth Econ & Technol Assessment Collaborat	Americas	0
1211	240	2019		Royal Coll Physicians, Natl Guideline Ctr, London, England	United Kingdom	Royal Coll Physicians	Europe	0
1212	240	2019		NHS Herts Valleys Clin Commissioning Grp, Hemel Hempstead, Herts, England	United Kingdom	NHS Herts Valleys Clin Commissioning Grp	Europe	0
1213	240	2019		Univ Hosp Birmingham NHS Fdn Trust, Heartlands Hosp, Ctr Diabet, Diabet Endocrinol & Acute Internal Med, Birmingham, W Midlands, England	United Kingdom	Univ Hosp Birmingham NHS Fdn Trust	Europe	0
1214	240	2019		Univ Birmingham, Coll Med & Dent Sci, Inst Clin Sci, Intens Care Med, Birmingham, W Midlands, England	United Kingdom	Univ Birmingham	Europe	0
1215	240	2019		Univ Hosp Birmingham NHS Fdn Trust, Intens Care Med, Birmingham, W Midlands, England	United Kingdom	Univ Hosp Birmingham NHS Fdn Trust	Europe	0
1216	241	2019	[Kanbayti, Ibrahem H.] King Abdulaziz Univ, Fac Appl Med Sci, Diagnost Radiog Technol Dept, Jeddah, Saudi Arabia; [Kanbayti, Ibrahem H.; Rae, William I. D.; McEntee, Mark E.; Ekpo, Ernest U.] Univ Sydney, Fac Hlth Sci, Discipline Med Radiat Sci, Sydney, NSW, Australia; [McEntee, Mark E.] Brookfield Hlth Sci, Dept Med Roinn Slainte, UG Aras Watson 12, Cork T12 AK54, Ireland; [Ekpo, Ernest U.] Labs…	King Abdulaziz Univ, Fac Appl Med Sci, Diagnost Radiog Technol Dept, Jeddah, Saudi Arabia	Saudi Arabia	King Abdulaziz Univ	Asia	0
1217	241	2019		Univ Sydney, Fac Hlth Sci, Discipline Med Radiat Sci, Sydney, NSW, Australia	Australia	Univ Sydney	Oceania	0
1218	241	2019		Brookfield Hlth Sci, Dept Med Roinn Slainte, UG Aras Watson 12, Cork T12 AK54, Ireland	Ireland	Brookfield Hlth Sci	Europe	0
1219	241	2019		Labs & Res Ctr, Orange Radiol, Calabar, Nigeria	Nigeria	Labs & Res Ctr	Africa	1
1220	243	2019	[Ngoma, Alain M.] McGill Univ, Douglas Hosp Res Ctr, 6875 Blvd Lasalle, Montreal, PQ H4H 1R3, Canada; [Omokoko, Magot D.] Univ Montreal, Hop Cite de la Sante, Laval, PQ, Canada; [Mutombo, Paulin B.] Univ Kinshasa, Sch Publ Hlth, Kinshasa, DEM REP CONGO; [Mvika, Eddy S.] Ctr Natl Transfus Sanguine, Kinshasa, DEM REP CONGO; [Muwonga, Jeremie M.] Univ Kinshasa, Lab Natl Reference Sida, Kinshasa, DEM…	McGill Univ, Douglas Hosp Res Ctr, 6875 Blvd Lasalle, Montreal, PQ H4H 1R3, Canada	Canada	McGill Univ	Americas	0
1221	243	2019		Univ Montreal, Hop Cite de la Sante, Laval, PQ, Canada	Canada	Univ Montreal	Americas	0
1222	243	2019		Univ Kinshasa, Sch Publ Hlth, Kinshasa, DEM REP CONGO	Congo	Univ Kinshasa	Africa	1
1223	243	2019		Ctr Natl Transfus Sanguine, Kinshasa, DEM REP CONGO	Congo	Ctr Natl Transfus Sanguine	Africa	1
1224	243	2019		Univ Kinshasa, Lab Natl Reference Sida, Kinshasa, DEM REP CONGO	Congo	Univ Kinshasa	Africa	1
1225	243	2019		Fukushima Med Univ, Dept Blood Transfus & Transplantat Immunol, Fukushima, Japan	Japan	Fukushima Med Univ	Asia	0
1226	243	2019		Fukushima Med Univ, Radiat Med Sci Ctr, Fukushima, Japan	Japan	Fukushima Med Univ	Asia	0
1227	245	2019	[Varsi, Cecilie; Nes, Lise Solberg; Kristjansdottir, Olof Birna; Borosund, Elin; Asbjornsen, Rikke Aune; Westeng, Marianne; Eide, Hilde] Oslo Univ Hosp, Ctr Shared Decis Making & Collaborat Care Res, Div Med, PB 4950, Oslo, Norway; [Nes, Lise Solberg; Stubhaug, Audun] Univ Oslo, Fac Med, Inst Clin Med, Oslo, Norway; [Nes, Lise Solberg] Mayo Clin, Dept Psychiat & Psychol, Rochester, MN USA; [Krist…	Oslo Univ Hosp, Ctr Shared Decis Making & Collaborat Care Res, Div Med, PB 4950, Oslo, Norway	Norway	Oslo Univ Hosp	Europe	0
1228	245	2019		Univ Oslo, Fac Med, Inst Clin Med, Oslo, Norway	Norway	Univ Oslo	Europe	0
1229	245	2019		Mayo Clin, Dept Psychiat & Psychol, Rochester, MN USA	USA	Mayo Clin	Americas	0
1230	245	2019		Oslo Univ Hosp, Norwegian Natl Advisory Unit Learning & Mastery H, Oslo, Norway	Norway	Oslo Univ Hosp	Europe	0
1231	245	2019		Univ Twente, Ctr eHlth & Wellbeing Res, Dept Psychol Hlth & Technol, Enschede, Netherlands	Netherlands	Univ Twente	Europe	0
1232	245	2019		North West Univ, Optentia Res Focus Area, Vanderbijlpark, South Africa	South Africa	North West Univ	Africa	1
1233	245	2019		Diakonhjemmet Hosp, Dept Rheumatol, Natl Advisory Unit Rehabil Rheumatol, Oslo, Norway	Norway	Diakonhjemmet Hosp	Europe	0
1234	245	2019		VID Specialized Univ, Fac Hlth, Oslo, Norway	Norway	VID Specialized Univ	Europe	0
1235	245	2019		Univ Washington, Sch Med, Dept Anesthesiol & Pain Med, Seattle, WA USA	USA	Univ Washington	Americas	0
1236	245	2019		Oslo Univ Hosp, Reg Advisory Unit Pain, Oslo, Norway	Norway	Oslo Univ Hosp	Europe	0
1237	245	2019		Oslo Univ Hosp, Dept Pain Management & Res, Div Emergencies & Crit Care, Oslo, Norway	Norway	Oslo Univ Hosp	Europe	0
1238	245	2019		Vestfold Hosp Trust, Dept Res & Innovat, Tonsberg, Norway	Norway	Vestfold Hosp Trust	Europe	0
1239	245	2019		Univ Oslo, Univ Oslo Lib, Oslo, Norway	Norway	Univ Oslo	Europe	0
1240	245	2019		Univ South Eastern Norway, Sci Ctr Hlth & Technol, Drammen, Norway	Norway	Univ South Eastern Norway	Europe	0
1241	246	2019	[Ojo, O. S.; Adeyemo, A. J.] Fed Med Ctr, Family Med Dept, Abeokuta, Nigeria; [Egunjobi, A. O.] Sacred Heart Hosp, Family Med Dept, Abeokuta, Nigeria; [Fatusin, A. J.; Fatusin, B. O.] Fed Med Ctr, Family Med Dept, Gusau, Nigeria	Fed Med Ctr, Family Med Dept, Abeokuta, Nigeria	Nigeria	Fed Med Ctr, Family Med Dept	Africa	1
1242	246	2019		Sacred Heart Hosp, Family Med Dept, Abeokuta, Nigeria	Nigeria	Sacred Heart Hosp	Africa	1
1243	246	2019		Fed Med Ctr, Family Med Dept, Gusau, Nigeria	Nigeria	Fed Med Ctr, Family Med Dept	Africa	1
1244	247	2019	[Kentiba, Efrem] Mekelle Univ, Dept Sports Sci, Exercise Physiol, Mekelle, Ethiopia; [Kentiba, Efrem; Mena, Mezgebe; Zekarias, Zerihun; Abera, Zenebech; Gosaye, Adanech; Tsemiru, Tsegaye; Aregahagn, Fanta; Gizachew, Tadesse] Arba Minch Coll Teachers Educ, Dept Sports Sci, Arba Minch, Ethiopia; [Adane, Argachew] Arba Minch Univ, Arba Minch, Ethiopia	Mekelle Univ, Dept Sports Sci, Exercise Physiol, Mekelle, Ethiopia	Ethiopia	Mekelle Univ	Africa	1
1245	247	2019		Arba Minch Coll Teachers Educ, Dept Sports Sci, Arba Minch, Ethiopia	Ethiopia	Arba Minch Coll Teachers Educ	Africa	1
1246	247	2019		Arba Minch Univ, Arba Minch, Ethiopia	Ethiopia	Arba Minch Univ	Africa	1
1247	248	2019	[Francis, Joel M.] Univ Witwatersrand, Fac Hlth Sci, Sch Clin Med, Dept Family Med & Primary Care, Johannesburg, South Africa; [Francis, Joel M.] Muhimbili Univ Hlth & Allied Sci, Dept Epidemiol & Biostat, Dar Es Salaam, Tanzania; [Cook, Sarah] London Sch Hyg & Trop Med, Fac Epidemiol & Populat Hlth, London, England; [Morojele, Neo K.] South African Med Res Council, Alcohol Tobacco & Other Drug R…	Univ Witwatersrand, Fac Hlth Sci, Sch Clin Med, Dept Family Med & Primary Care, Johannesburg, South Africa	South Africa	Univ Witwatersrand	Africa	1
1248	248	2019		Muhimbili Univ Hlth & Allied Sci, Dept Epidemiol & Biostat, Dar Es Salaam, Tanzania	Tanzania	Muhimbili Univ	Africa	1
1249	248	2019		London Sch Hyg & Trop Med, Fac Epidemiol & Populat Hlth, London, England	United Kingdom	London Sch Hyg & Trop Med	Europe	0
1250	248	2019		South African Med Res Council, Alcohol Tobacco & Other Drug Res Unit, Pretoria, South Africa	South Africa	South African Med Res Council	Africa	1
1251	248	2019		Univ Cape Town, Sch Publ Hlth & Family Med, Cape Town, South Africa	South Africa	Univ Cape Town	Africa	1
1252	248	2019		Univ Witwatersrand, Sch Publ Hlth, Johannesburg, South Africa	South Africa	Univ Witwatersrand	Africa	1
1253	248	2019		Georgia State Univ, Sch Publ Hlth, Dept Populat Hlth Sci, Atlanta, GA 30303 USA	USA	Georgia State Univ	Americas	0
1254	248	2019		Univ Johannesburg, Dept Psychol, Johannesburg, South Africa	South Africa	Univ Johannesburg	Africa	1
1255	249	2019	[Mavundza, Edison J.; Wiyeh, Alison B.; Mahasha, Phetole W.; Wiysonge, Charles S.] South African Med Res Council, Cochrane South Africa, Francie van Zijl Dr, ZA-7500 Cape Town, South Africa; [Halle-Ekane, Gregory] Univ Buea, Fac Hlth Sci, Buea, Cameroon; [Wiysonge, Charles S.] Stellenbosch Univ, Dept Global Hlth, Div Epidemiol & Biostat, Cape Town, South Africa; [Wiysonge, Charles S.] Univ Cape T…	South African Med Res Council, Cochrane South Africa, Francie van Zijl Dr, ZA-7500 Cape Town, South Africa	South Africa	South African Med Res Council	Africa	1
1256	249	2019		Univ Buea, Fac Hlth Sci, Buea, Cameroon	Cameroon	Univ Buea	Africa	1
1257	249	2019		Stellenbosch Univ, Dept Global Hlth, Div Epidemiol & Biostat, Cape Town, South Africa	South Africa	Stellenbosch Univ	Africa	1
1258	249	2019		Univ Cape Town, Sch Publ Hlth & Family Med, Div Epidemiol & Biostat, Cape Town, South Africa	South Africa	Univ Cape Town	Africa	1
1259	250	2019	[Simo, Fredy Brice N.; Kenmoe, Sebastien; Demanou, Maurice] Ctr Pasteur Cameroon, Reference Lab Chikungunya & Dengue Viruses, Dept OfVirol, Yaounde, Cameroon; [Simo, Fredy Brice N.; Moundipa, Paul F.] Univ Yaounde I, Fac Sci, Dept Biochem, Yaounde, Cameroon; [Bigna, Jean Joel] Ctr Pasteur Cameroon, Dept Epidemiol & Publ Hlth, Yaounde, Cameroon; [Ndangang, Marie S.] Rouen Univ Hosp, Dept Med Infor…	Ctr Pasteur Cameroon, Reference Lab Chikungunya & Dengue Viruses, Dept OfVirol, Yaounde, Cameroon	Cameroon	Ctr Pasteur Cameroon	Africa	1
1260	250	2019		Univ Yaounde I, Fac Sci, Dept Biochem, Yaounde, Cameroon	Cameroon	Univ Yaounde I	Africa	1
1261	250	2019		Ctr Pasteur Cameroon, Dept Epidemiol & Publ Hlth, Yaounde, Cameroon	Cameroon	Ctr Pasteur Cameroon	Africa	1
1262	250	2019		Rouen Univ Hosp, Dept Med Informat & Informat, Rouen, France	France	Reunion Univ Hosp	Europe	0
1263	250	2019		Douala Gen Hosp, Dept Internal Med, Douala, Cameroon	Cameroon	Douala Gen Hosp	Africa	1
1264	251	2019	[Rowe, Michael] Univ Western Cape, Fac Community & Hlth Sci, Dept Physiotherapy, Cape Town, South Africa; [Osadnik, Christian R.; Pritchard, Shane; Maloney, Stephen] Monash Univ, Sch Primary & Allied Hlth Care, Dept Physiotherapy, Frankston, Australia	Univ Western Cape, Fac Community & Hlth Sci, Dept Physiotherapy, Cape Town, South Africa	South Africa	Univ Western Cape	Africa	1
1265	251	2019		Monash Univ, Sch Primary & Allied Hlth Care, Dept Physiotherapy, Frankston, Australia	Australia	Monash Univ	Oceania	0
1266	252	2019	[Abdelhakim, Ahmed Mohamed; Sunoqrot, Mohammad] MRGE, Cairo, Egypt; [Abdelhakim, Ahmed Mohamed; Sunoqrot, Mohammad] Cairo Univ, Fac Med, Cairo, Egypt; [Amin, Ahmed Hussein; Nabil, Hala; Raslan, Ayman N.; Samy, Ahmed] Cairo Univ, Fac Med, Dept Obstet & Gynaecol, Cairo, Egypt	MRGE, Cairo, Egypt	Egypt	MRGE	Africa	1
1267	252	2019		Cairo Univ, Fac Med, Cairo, Egypt	Egypt	Cairo Univ	Africa	1
1268	252	2019		Cairo Univ, Fac Med, Dept Obstet & Gynaecol, Cairo, Egypt	Egypt	Cairo Univ	Africa	1
1269	253	2019	[Laher, Abdullah; Swart, Marlize; Honiball, John] Univ Witwatersrand, Dept Emergency Med, Fac Hlth Sci, Private Bag X3, ZA-2050 Johannesburg, South Africa; [Perera, Marlon; Lawrentschuk, Nathan] Univ Melbourne, Austin Hlth, Dept Surg, Melbourne, Vic, Australia; [Perera, Marlon] Univ Queensland, Dept Surg, Brisbane, Qld, Australia; [Lawrentschuk, Nathan] Univ Melbourne, Olivia Newton John Canc Ctr…	Univ Witwatersrand, Dept Emergency Med, Fac Hlth Sci, Private Bag X3, ZA-2050 Johannesburg, South Africa	South Africa	Univ Witwatersrand	Africa	1
1270	253	2019		Univ Melbourne, Austin Hlth, Dept Surg, Melbourne, Vic, Australia	Australia	Univ Melbourne	Oceania	0
1271	253	2019		Univ Queensland, Dept Surg, Brisbane, Qld, Australia	Australia	Univ Queensland	Oceania	0
1272	253	2019		Univ Melbourne, Olivia Newton John Canc Ctr, Melbourne, Vic, Australia	Australia	Univ Melbourne	Oceania	0
1273	253	2019		Peter MacCallum Canc Ctr, Dept Surg Oncol, Melbourne, Vic, Australia	Australia	Peter MacCallum Canc Ctr	Oceania	0
1274	253	2019		Univ Witwatersrand, Div Urol, Fac Hlth Sci, Johannesburg, South Africa	South Africa	Univ Witwatersrand	Africa	1
1275	254	2019	[Dubale, Benyam W.; Alem, Atalay] Addis Ababa Univ, Dept Psychiat, Addis Ababa, Ethiopia; [Friedman, Lauren E.; Gelaye, Bizu] Harvard TH Chan Sch Publ Hlth, Dept Epidemiol, 677 Huntington Ave,Kresge 505, Boston, MA 02115 USA; [Chemali, Zeina; Fricchione, Gregory L.; Gelaye, Bizu] Massachusetts Gen Hosp, Dept Psychiat, Chester M Pierce MD Div Global Psychiat, Boston, MA 02114 USA; [Chemali, Zeina;…	Addis Ababa Univ, Dept Psychiat, Addis Ababa, Ethiopia	Ethiopia	Addis Ababa Univ	Africa	1
1276	254	2019		Harvard TH Chan Sch Publ Hlth, Dept Epidemiol, 677 Huntington Ave,Kresge 505, Boston, MA 02115 USA	USA	Harvard Univ	Americas	0
1277	254	2019		Massachusetts Gen Hosp, Dept Psychiat, Chester M Pierce MD Div Global Psychiat, Boston, MA 02114 USA	USA	Massachusetts Gen Hosp	Americas	0
1278	254	2019		Harvard Med Sch, Benson Henry Inst Mind Body Med, Massachusetts Gen Hosp, Boston, MA 02115 USA	USA	Harvard Univ	Americas	0
1279	255	2019	[Menon, Sonia] Univ Ghent, Fac Med & Hlth Sci, De Pintelaan 185 P3, B-9000 Ghent, Belgium; [Menon, Sonia] Inst Trop Med Antwerp, Dept Publ Hlth, Noncommunicable Dis Unit, Antwerp, Belgium; [Francis, Joel] Univ Witwatersrand, Dept Family Med & Primary Care, Johannesburg, South Africa; [Francis, Joel] Muhimbili Univ Hlth & Allied Sci, Dept Epidemiol & Biostat, Dar Es Salaam, Tanzania; [Zdraveska, N…	Univ Ghent, Fac Med & Hlth Sci, De Pintelaan 185 P3, B-9000 Ghent, Belgium	Belgium	Univ Ghent	Europe	0
1280	255	2019		Inst Trop Med Antwerp, Dept Publ Hlth, Noncommunicable Dis Unit, Antwerp, Belgium	Belgium	Inst Trop Med Antwerp	Europe	0
1281	255	2019		Univ Witwatersrand, Dept Family Med & Primary Care, Johannesburg, South Africa	South Africa	Univ Witwatersrand	Africa	1
1282	255	2019		Muhimbili Univ Hlth & Allied Sci, Dept Epidemiol & Biostat, Dar Es Salaam, Tanzania	Tanzania	Muhimbili Univ	Africa	1
1283	255	2019		St Cyril & Methodius Univ, Dept Clin Pharm, Fac Pharm, Skopje, Macedonia	Macedonia	St Cyril & Methodius Univ	Europe	0
1284	255	2019		Univ Hasselt, Epidemiol & Social Med, Hasselt, Belgium	Belgium	Univ Hasselt	Europe	0
1285	255	2019		Shiv Nadar Univ, Sch Nat Sci, Dept Math, Greater Noida, India	India	Shiv Nadar Univ	Asia	0
1286	256	2019	[Mogre, Victor; Johnson, Natalie A.; Tzelepis, Flora; Paul, Christine] Univ Newcastle, Sch Med & Publ Hlth, Callaghan, NSW, Australia; [Mogre, Victor] Univ Dev Studies, Sch Med & Hlth Sci, Dept Hlth Profess Educ, POB TL 1883, Tamale, Ghana; [Johnson, Natalie A.; Tzelepis, Flora; Paul, Christine] Hunter Med Res Inst, New Lambton, NSW, Australia; [Tzelepis, Flora] Hunter New England Local Hlth Dist…	Univ Newcastle, Sch Med & Publ Hlth, Callaghan, NSW, Australia	Australia	Univ Newcastle	Oceania	0
1287	256	2019		Univ Dev Studies, Sch Med & Hlth Sci, Dept Hlth Profess Educ, POB TL 1883, Tamale, Ghana	Ghana	Univ Dev Studies	Africa	1
1288	256	2019		Hunter Med Res Inst, New Lambton, NSW, Australia	Australia	Hunter Med Res Inst	Oceania	0
1289	256	2019		Hunter New England Local Hlth Dist, Hunter New England Populat Hlth, Wallsend, NSW, Australia	Australia	Hunter New England Local Hlth Dist	Oceania	0
1290	256	2019		Baker Heart & Diabet Inst, Melbourne, Vic, Australia	Australia	Baker Heart & Diabet Inst	Oceania	0
1291	257	2019	[Vaccari, Carolina; de Camargo, Joao Lauro] Sao Paulo State Univ UNESP, Dept Pathol, Botucatu, SP, Brazil; [El Dib, Regina] Sao Paulo State Univ UNESP, Inst Sci & Technol, Dept Biosci & Oral Diag, Sao Paulo, Brazil; [El Dib, Regina] McMaster Univ, St Josephs Healthcare, McMaster Inst Urol, Hamilton, ON, Canada; [El Dib, Regina] Dalhousie Univ, Dept Community Hlth & Epidemiol, Halifax, NS, Canada;…	Sao Paulo State Univ UNESP, Dept Pathol, Botucatu, SP, Brazil	Brazil	Sao Paulo State Univ UNESP	Americas	0
1292	257	2019		Sao Paulo State Univ UNESP, Inst Sci & Technol, Dept Biosci & Oral Diag, Sao Paulo, Brazil	Brazil	Sao Paulo State Univ UNESP	Americas	0
1293	257	2019		McMaster Univ, St Josephs Healthcare, McMaster Inst Urol, Hamilton, ON, Canada	Canada	McMaster Univ	Americas	0
1294	257	2019		Dalhousie Univ, Dept Community Hlth & Epidemiol, Halifax, NS, Canada	Canada	Dalhousie Univ	Americas	0
1295	257	2019		High Inst Publ Hlth, Dept Biostat, Alexandria, Egypt	Egypt	High Inst Publ Hlth	Africa	1
1296	257	2019		Minist Hlth, Tanta Chest Hosp, Drug Informat Ctr, Tanta, Egypt	Egypt	Minist Hlth, Tanta Chest Hosp	Africa	1
1297	257	2019		Univ Sorocaba UNISO, Dept Pharmaceut Sci, Sorocaba, Brazil	Brazil	Univ Sorocaba UNISO	Americas	0
1298	258	2019	[Reta, Alemayehu; Mengist, Abeba; Tesfahun, Asnakew] Debre Markos Univ, Coll Hlth Sci, Dept Med Lab Sci, Debre Markos, Ethiopia	Debre Markos Univ, Coll Hlth Sci, Dept Med Lab Sci, Debre Markos, Ethiopia	Ethiopia	Debre Markos Univ	Africa	1
1299	259	2019	[Nkata, Hamida; Teixeira, Raquel; Barros, Henrique] Univ Porto, Inst Saude Publ, EPIUnit, Rua Taipas 135, P-4050600 Porto, Portugal; [Nkata, Hamida] Nkinga Inst Hlth & Allied Sci, POB 60, Nkinga, Tabora, Tanzania; [Barros, Henrique] Univ Porto, Fac Med, Dept Ciencias Saude Publ & Forenses Educ Med, Porto, Portugal	Univ Porto, Inst Saude Publ, EPIUnit, Rua Taipas 135, P-4050600 Porto, Portugal	Portugal	Univ Porto	Europe	0
1300	259	2019		Nkinga Inst Hlth & Allied Sci, POB 60, Nkinga, Tabora, Tanzania	Tanzania	Nkinga Inst Hlth & Allied Sci	Africa	1
1301	259	2019		Univ Porto, Fac Med, Dept Ciencias Saude Publ & Forenses Educ Med, Porto, Portugal	Portugal	Univ Porto	Europe	0
1302	260	2019	[Mxinwa, Vuyolwethu; Nyambuya, Tawanda M.; Nkambule, Bongani B.] Univ KwaZulu Natal, Coll Hlth Sci, SLMMS, Durban, South Africa; [Nyambuya, Tawanda M.] Namibia Univ Sci & Technol, Fac Hlth & Appl Sci, Dept Hlth Sci, Windhoek, Namibia; [Dludla, Phiwayinkosi, V] Polytech Univ Marche, Dept Life & Environm Sci, Ancona, Italy; [Dludla, Phiwayinkosi, V] South African Med Res Council, Biomed Res & Innov…	Univ KwaZulu Natal, Coll Hlth Sci, SLMMS, Durban, South Africa	South Africa	Univ KwaZulu Natal	Africa	1
1303	260	2019		Namibia Univ Sci & Technol, Fac Hlth & Appl Sci, Dept Hlth Sci, Windhoek, Namibia	Namibia	Namibia Univ Sci & Technol	Africa	1
1304	260	2019		Polytech Univ Marche, Dept Life & Environm Sci, Ancona, Italy	Italy	Polytech Univ Marche	Europe	0
1305	260	2019		South African Med Res Council, Biomed Res & Innovat Platform, Tygerberg, South Africa	South Africa	South African Med Res Council	Africa	1
1306	261	2019	[Kakuru, Abel] Infect Dis Res Collaborat, POB 7475, Kampala, Uganda; [Kakuru, Abel; Staedke, Sarah G.; Chandramohan, Daniel] London Sch Hyg & Trop Med, Keppel St, London WC1E 7HT, England; [Dorsey, Grant] Univ Calif San Francisco, San Francisco, CA 94143 USA; [Rogerson, Stephen] Univ Melbourne, Doherty Inst, Dept Med, 792 Elizabeth St, Melbourne, Vic 3000, Australia	Infect Dis Res Collaborat, POB 7475, Kampala, Uganda	Uganda	Infect Dis Res Collaborat	Africa	1
1307	261	2019		London Sch Hyg & Trop Med, Keppel St, London WC1E 7HT, England	United Kingdom	London Sch Hyg & Trop Med	Europe	0
1308	261	2019		Univ Calif San Francisco, San Francisco, CA 94143 USA	USA	Univ Calif San Francisco	Americas	0
1309	261	2019		Univ Melbourne, Doherty Inst, Dept Med, 792 Elizabeth St, Melbourne, Vic 3000, Australia	Australia	Univ Melbourne	Oceania	0
1310	262	2019	[Adeloye, Davies] Univ Edinburgh, Usher Inst, Ctr Global Hlth Res, 30 W Richmond St, Edinburgh EH8 9DX, Midlothian, Scotland; [Adeloye, Davies] RcDavies Evidence Based Med, Lagos, Nigeria; [Olawole-Isaac, Adebanke; Mpazanje, Rex G.] Covenant Univ, Demog & Social Stat, Ota, Nigeria; [Auta, Asa] Univ Cent Lancashire, Sch Pharm & Biomed Sci, Preston, Lancs, England; [Dewan, Mary T.] WHO Nigeria Coun…	Univ Edinburgh, Usher Inst, Ctr Global Hlth Res, 30 W Richmond St, Edinburgh EH8 9DX, Midlothian, Scotland	United Kingdom	Univ Edinburgh	Europe	0
1311	262	2019		RcDavies Evidence Based Med, Lagos, Nigeria	Nigeria	RcDavies Evidence Based Med	Africa	1
1312	262	2019		Covenant Univ, Demog & Social Stat, Ota, Nigeria	Nigeria	Covenant Univ	Africa	1
1313	262	2019		Univ Cent Lancashire, Sch Pharm & Biomed Sci, Preston, Lancs, England	United Kingdom	Univ Cent Lancashire	Europe	0
1314	262	2019		WHO Nigeria Country Off, Abuja, Nigeria	Nigeria	WHO	Africa	1
1315	262	2019		Fed Minist Hlth, Abuja, Nigeria	Nigeria	Fed Minist Hlth, Abuja	Africa	1
1316	262	2019		Calif State Univ, Stanislaus, Dept Kinesiol, Turlock, CA USA	USA	Calif State Univ	Americas	0
1317	262	2019		Univ Penn, Perelman Sch Med, Dept Biostat Epidemiol & Informat, Philadelphia, PA 19104 USA	USA	Univ Penn	Americas	0
1318	262	2019		Univ Penn, Perelman Sch Med, PAIR Ctr, Philadelphia, PA 19104 USA	USA	Univ Penn	Americas	0
1319	262	2019		Int Hlth Consultancy LLC, Atlanta, GA USA	USA	Int Hlth Consultancy LLC	Americas	0
1320	263	2019	[Tolba, Zeinab O.; Hamza, Heba S.; El Sayed, Hend M.] Cairo Univ, Fac Dent, Conservat Dent Dept, 11 EL Saraya St Manial, Cairo 11553, Egypt; [Moheb, Dalia M.] Cairo Univ, Fac Dent, Pediat Dent Dept, 11 EL Saraya St Manial, Cairo 11553, Egypt; [Hassanein, Hassan E.] Heidelberg Univ, Postfach 10 57 60, D-69047 Heidelberg, Germany	Cairo Univ, Fac Dent, Conservat Dent Dept, 11 EL Saraya St Manial, Cairo 11553, Egypt	Egypt	Cairo Univ	Africa	1
1321	263	2019		Cairo Univ, Fac Dent, Pediat Dent Dept, 11 EL Saraya St Manial, Cairo 11553, Egypt	Egypt	Cairo Univ	Africa	1
1322	263	2019		Heidelberg Univ, Postfach 10 57 60, D-69047 Heidelberg, Germany	Germany	Heidelberg Univ	Europe	0
1323	264	2019	[Nooh, Faisal; Crump, Lisa; Tschopp, Rea; Schelling, Esther; Reither, Klaus; Hattendorf, Jan; Ali, Seid M.; Obrist, Brigit; Utzinger, Juerg; Zinsstag, Jakob] Swiss Trop & Publ Hlth Inst, CH-4002 Basel, Switzerland; [Nooh, Faisal; Crump, Lisa; Tschopp, Rea; Schelling, Esther; Reither, Klaus; Hattendorf, Jan; Ali, Seid M.; Obrist, Brigit; Utzinger, Juerg; Zinsstag, Jakob] Univ Basel, CH-4003 Basel,…	Swiss Trop & Publ Hlth Inst, CH-4002 Basel, Switzerland	Switzerland	Swiss Trop & Publ Hlth Inst	Europe	0
1324	264	2019		Univ Basel, CH-4003 Basel, Switzerland	Switzerland	Univ Basel	Europe	0
1325	264	2019		Jigjiga Univ, POB 1020, Jigjiga, Ethiopia	Ethiopia	Jigjiga Univ	Africa	1
1326	264	2019		Armauer Hansen Res Inst, POB 1005, Addis Ababa, Ethiopia	Ethiopia	Armauer Hansen Res Inst	Africa	1
1327	265	2019	[Elshafay, Abdelrahman; El-Badry, Mohamed Omar] Al Azhar Univ, Fac Med, Cairo, Egypt; [Elshafay, Abdelrahman; Omran, Esraa Salah; Abdelkhalek, Mariam; El-Badry, Mohamed Omar; Eisa, Heba Gamal; Fala, Salma Y.; Dang, Thao; Ghanem, Mohammad A. T.; Elbadawy, Maha; Elhady, Mohamed Tamer; Nguyen Lam Vuong] Cairo Univ, Online Res Club, Cairo, Egypt; [Omran, Esraa Salah] Cairo Univ, Kasralainy Sch Med, C…	Al Azhar Univ, Fac Med, Cairo, Egypt	Egypt	Al Azhar Univ	Africa	1
1328	265	2019		Cairo Univ, Online Res Club, Cairo, Egypt	Egypt	Cairo Univ	Africa	1
1329	265	2019		Cairo Univ, Kasralainy Sch Med, Cairo, Egypt	Egypt	Cairo Univ	Africa	1
1330	265	2019		Tanta Univ, Fac Med, Microbiol & Immunol Dept, Tanta, Egypt	Egypt	Tanta Univ	Africa	1
1331	265	2019		Menoufia Univ, Fac Med, Shibin Al Kawm, Egypt	Egypt	Menoufia Univ	Africa	1
1332	265	2019		Suez Canal Univ, Fac Med, Ismailia, Egypt	Egypt	Suez Canal Univ	Africa	1
1333	265	2019		Tan Tao Univ, Surg Dept Sch Med, Tan Duc Ecity, Vietnam	Vietnam	Tan Tao Univ	Asia	0
1334	265	2019		Uniklin Magdeburg, Dept Vasc Surg, Magdeburg, Germany	Germany	Uniklin Magdeburg	Europe	0
1335	265	2019		Minist Hlth Cairo, Cairo, Egypt	Egypt	Minist Hlth Cairo	Africa	1
1336	265	2019		Zagazig Univ Hosp, Fac Med, Dept Pediat, Sharkia, Egypt	Egypt	Zagazig Univ	Africa	1
1337	265	2019		Univ Med & Pharm Ho Chi Minh City, Fac Publ Hlth, Dept Med Stat & Informat, Ho Chi Minh City, Vietnam	Vietnam	Univ Med & Pharm Ho Chi Minh City	Asia	0
1338	265	2019		Nagasaki Univ, Grad Sch Biomed Sci, Inst Trop Med NEKKEN, Dept Immunogenet, Nagasaki, Japan	Japan	Nagasaki Univ	Asia	0
1339	265	2019		Ton Duc Thang Univ, Evidence Based Med Res Grp, Ho Chi Minh City, Vietnam	Vietnam	Ton Duc Thang Univ	Asia	0
1340	265	2019		Ton Duc Thang Univ, Fac Appl Sci, Ho Chi Minh City, Vietnam	Vietnam	Ton Duc Thang Univ	Asia	0
1341	265	2019		Nagasaki Univ, Sch Trop Med & Global Hlth, Inst Trop Med NEKKEN, Dept Clin Prod Dev, Nagasaki, Japan	Japan	Nagasaki Univ	Asia	0
1342	266	2019	[Salama, A. A.] MSA Univ, Fac Dent, Dept Fixed Prosthodont, 6th Of October City, Egypt; [Katamish, H. A.; Halim, C. H.] Cairo Univ, Fac Dent, Dept Fixed Prosthodont, Cairo, Egypt; [Farid, K. A.] Cairo Univ, Fac Dent, Orthodont Dept, Cairo, Egypt	MSA Univ, Fac Dent, Dept Fixed Prosthodont, 6th Of October City, Egypt	Egypt	MSA Univ	Africa	1
1343	266	2019		Cairo Univ, Fac Dent, Dept Fixed Prosthodont, Cairo, Egypt	Egypt	Cairo Univ	Africa	1
1344	266	2019		Cairo Univ, Fac Dent, Orthodont Dept, Cairo, Egypt	Egypt	Cairo Univ	Africa	1
1345	267	2019	[Ebada, Mahmoud Ahmed; Fayed, Notila; Fayed, Laila; Alkanj, Souad; Abdelkarim, Ahmed Helal; Farwati, Haya; Hanafy, Aya; Negida, Ahmed] Zagazig Univ, Fac Med, Zagazig, El Sharkia, Egypt; [Ebada, Mohamed] Al Ahrar Teaching Hosp, Zagazig, El Sharkia, Egypt; [Noser, Yousef] Zagazig Univ, Fac Med, Dept Pathol, Zagazig, El Sharkia, Egypt	Zagazig Univ, Fac Med, Zagazig, El Sharkia, Egypt	Egypt	Zagazig Univ	Africa	1
1346	267	2019		Al Ahrar Teaching Hosp, Zagazig, El Sharkia, Egypt	Egypt	Al Ahrar Teaching Hosp	Africa	1
1347	267	2019		Zagazig Univ, Fac Med, Dept Pathol, Zagazig, El Sharkia, Egypt	Egypt	Zagazig Univ	Africa	1
1348	268	2019	[Matinhure, Sheillah] Publ Sect Syst Strengthening Project, IntraHlth Int, Washington, DC 20036 USA; [Chimbari, Moses J.] Univ Kwazulu Natal, Coll Hlth Sci, Howard Coll Campus, Durban, South Africa	Publ Sect Syst Strengthening Project, IntraHlth Int, Washington, DC 20036 USA	USA	Publ Sect Syst Strengthening Project	Americas	0
1349	268	2019		Univ Kwazulu Natal, Coll Hlth Sci, Howard Coll Campus, Durban, South Africa	South Africa	Univ KwaZulu Natal	Africa	1
1350	269	2019	[Islam, Sheikh Mohammed Shariful; Maddison, Ralph] Deakin Univ, Inst Phys Act & Nutr, Geelong, Vic, Australia; [Islam, Sheikh Mohammed Shariful; Santo, Karla; Stepien, Sandrine; Redfern, Julie; Rodgers, Anthony; Chow, Clara K.; Thiagalingam, Aravinda] George Inst Global Hlth, Cardiovasc Div, Sydney, NSW, Australia; [Islam, Sheikh Mohammed Shariful; Santo, Karla; Redfern, Julie; Chow, Clara K.] Un…	Deakin Univ, Inst Phys Act & Nutr, Geelong, Vic, Australia	Australia	Deakin Univ	Oceania	0
1351	269	2019		George Inst Global Hlth, Cardiovasc Div, Sydney, NSW, Australia	Australia	George Inst Global Hlth	Oceania	0
1352	269	2019		Univ Sydney, Fac Med & Hlth, Sydney, NSW, Australia	Australia	Univ Sydney	Oceania	0
1353	269	2019		Univ Oxford, Nuffield Dept Primary Care Hlth Sci, Oxford, England	United Kingdom	Univ Oxford	Europe	0
1354	269	2019		Univ Auckland, Natl Inst Hlth Innovat, Auckland, New Zealand	New Zealand	Univ Auckland	Oceania	0
1355	269	2019		Ludwig Maximillian Univ, Med Klin & Poliklin 4, Munich, Germany	Germany	Ludwig Maximillian Univ	Europe	0
1356	269	2019		St Pauls Hosp, Vancouver, BC, Canada	Canada	St Paul Hosp	Americas	0
1357	269	2019		Duke Univ, Dept Med, Durham, NC USA	USA	Duke Univ	Americas	0
1358	269	2019		Univ Liverpool Liverpool Sch Trop Med, Fac Int Publ Hlth & Clin Sci, Liverpool, Merseyside, England	United Kingdom	Univ Liverpool	Europe	0
1359	269	2019		George Inst Global Hlth, Professorial Unit, Newtown, NSW, Australia	Australia	George Inst Global Hlth	Oceania	0
1360	269	2019		Univ Sydney, Sydney, NSW, Australia	Australia	Univ Sydney	Oceania	0
1361	269	2019		Univ Cape Town, Dept Med, Div Diabet & Endocrinol, Chron Dis Initiat Africa, Cape Town, South Africa	South Africa	Univ Cape Town	Africa	1
1362	269	2019		Groote Schuur Hosp, Cape Town, South Africa	South Africa	Groote Schuur Hosp	Africa	1
1363	269	2019		Ludwig Maximilians Univ Munchen, Ctr Int Hlth, Munich, Germany	Germany	Ludwig Maximilians Univ Munchen	Europe	0
1364	269	2019		Univ Liverpool Liverpool Sch Trop Med, Liverpool, Merseyside, England	United Kingdom	Univ Liverpool	Europe	0
1365	269	2019		ICDDR B, Noncommunicable Dis Initiat, Dhaka, Bangladesh	Bangladesh	ICDDR B	Asia	0
1366	269	2019		Deakin Univ, Melbourne, Vic, Australia	Australia	Deakin Univ	Oceania	0
1367	269	2019		Simon Fraser Univ, Burnaby, BC, Canada	Canada	Simon Fraser Univ	Americas	0
1368	269	2019		Duke Univ, Durham, NC 27706 USA	USA	Duke Univ	Americas	0
1369	270	2019	[Kamusoko, Reckson; Jingura, Raphael Muzondiwa; Sanyika, Walter Tendai] Chinhoyi Univ Technol, P Bag 7724, Chinhoyi, Zimbabwe; [Parawira, Wilson] Bindura Univ Sci Educ, P Bag 1020, Bindura, Zimbabwe	Chinhoyi Univ Technol, P Bag 7724, Chinhoyi, Zimbabwe	Zimbabwe	Chinhoyi Univ Technol	Africa	1
1370	270	2019		Bindura Univ Sci Educ, P Bag 1020, Bindura, Zimbabwe	Zimbabwe	Bindura Univ Sci Educ	Africa	1
1371	271	2019	[Bresick, Graham] Univ Cape Town, Sch Publ Hlth & Family Med, Cape Town, South Africa; [Christians, Felicia] Univ Namibia, Sch Med, Dept Family & Community Med, Windhoek, Namibia; [Makwero, Martha; Dullie, Luckson] Univ Malawi, Coll Med, Sch Publ Hlth & Family Med, Blantyre, Malawi; [Besigye, Innocent] Makerere Univ, Coll Hlth Sci, Sch Med, Dept Family Med, Kampala, Uganda; [Malope, Sebaka] Lesot…	Univ Cape Town, Sch Publ Hlth & Family Med, Cape Town, South Africa	South Africa	Univ Cape Town	Africa	1
1372	271	2019		Univ Namibia, Sch Med, Dept Family & Community Med, Windhoek, Namibia	Namibia	Univ Namibia	Africa	1
1373	271	2019		Univ Malawi, Coll Med, Sch Publ Hlth & Family Med, Blantyre, Malawi	Malawi	Univ Malawi	Africa	1
1374	271	2019		Makerere Univ, Coll Hlth Sci, Sch Med, Dept Family Med, Kampala, Uganda	Uganda	Makerere Univ	Africa	1
1375	271	2019		Lesotho Family Med Specialty Training Program, Maseru, Lesotho	Lesotho	Lesotho Family Med Specialty Training Program	Africa	1
1376	272	2019	[Fadlallah, Racha; Bou-Karroum, Lama; El-Jardali, Fadi; Hishi, Lama; Al-Akkawi, Alaa; Hemadi, Nour] Amer Univ Beirut, Hlth Management & Policy Dept, Beirut, Lebanon; [Tsolakian, Ibrahim George] Amer Univ Beirut, Med Ctr, Clin Res Inst, Beirut, Lebanon; [Hamadeh, Randa S.] Minstry Publ Hlth, Primary Healthcare Dept, Beirut, Lebanon; [AbuAlRub, Raeda] Jordan Univ Sci & Technol, Dept Community & Men…	Amer Univ Beirut, Hlth Management & Policy Dept, Beirut, Lebanon	Lebanon	Amer Univ Beirut	Asia	0
1377	272	2019		Amer Univ Beirut, Med Ctr, Clin Res Inst, Beirut, Lebanon	Lebanon	Amer Univ Beirut	Asia	0
1378	272	2019		Minstry Publ Hlth, Primary Healthcare Dept, Beirut, Lebanon	Lebanon	Minstry Publ Hlth	Asia	0
1379	272	2019		Jordan Univ Sci & Technol, Dept Community & Mental Hlth Nursing, Irbid, Jordan	Jordan	Jordan Univ Sci & Technol	Asia	0
1380	272	2019		Arabian Gulf Univ, Dept Family & Community Med, Manama, Bahrain	Bahrain	Arabian Gulf Univ	Asia	0
1381	272	2019		Univ Carthage, Natl Inst Labor & Social Studies INTES, Tunis, Tunisia	Tunisia	Univ Carthage	Africa	1
1382	273	2019	[Mash, Bob] Stellenbosch Univ, Dept Family & Emergency Med, Cape Town, South Africa; [Ray, Sunanda] Univ Zimbabwe, Coll Hlth Sci, Dept Community Hlth, Harare, Zimbabwe; [Essuman, Akye] Univ Ghana, Dept Community Hlth, Accra, Ghana; [Burgueno, Edu] Univ Mwene Ditu, Dept Family Med, Mwene Ditu, DEM REP CONGO	Stellenbosch Univ, Dept Family & Emergency Med, Cape Town, South Africa	South Africa	Stellenbosch Univ	Africa	1
1383	273	2019		Univ Zimbabwe, Coll Hlth Sci, Dept Community Hlth, Harare, Zimbabwe	Zimbabwe	Univ Zimbabwe	Africa	1
1384	273	2019		Univ Ghana, Dept Community Hlth, Accra, Ghana	Ghana	Univ Ghana	Africa	1
1385	273	2019		Univ Mwene Ditu, Dept Family Med, Mwene Ditu, DEM REP CONGO	Congo	Univ Mwene Ditu	Africa	1
1386	274	2019	[Aroke, Desmond] Fontem Dist Hosp, Fontem, Cameroon; [Aroke, Desmond; Njim, Tsi] Hlth & Human Dev Res Network, Douala, Cameroon; [Momo Kadia, Benjamin] London Sch Hyg & Trop Med, Fac Epidemiol & Populat Hlth, London, England	Fontem Dist Hosp, Fontem, Cameroon	Cameroon	Fontem Dist Hosp	Africa	1
1387	274	2019		Hlth & Human Dev Res Network, Douala, Cameroon	Cameroon	Hlth & Human Dev Res Network	Africa	1
1388	274	2019		London Sch Hyg & Trop Med, Fac Epidemiol & Populat Hlth, London, England	United Kingdom	London Sch Hyg & Trop Med	Europe	0
1389	275	2019	[Batel-Marques, Francisco; Mendes, Diogo; Alves, Carlos; Penedones, Ana] Ctr Hlth Technol Assessment & Drug Res CHAD, Assoc Innovat & Biomed Res Light & Image, Coimbra, Portugal; [Batel-Marques, Francisco; Pereira, Diogo; Alves, Carlos; Penedones, Ana] Univ Coimbra, Sch Pharm, Lab Social Pharm & Publ Hlth, Coimbra, Portugal	Ctr Hlth Technol Assessment & Drug Res CHAD, Assoc Innovat & Biomed Res Light & Image, Coimbra, Portugal	Portugal	Ctr Hlth Technol Assessment & Drug Res CHAD	Europe	0
1390	275	2019		Univ Coimbra, Sch Pharm, Lab Social Pharm & Publ Hlth, Coimbra, Portugal	Portugal	Univ Coimbra	Europe	0
1391	276	2019	[Izudi, Jonathan; Tamwesigire, Imelda K.; Bajunirwe, Francis] Mbarara Univ Sci & Technol, Fac Med, Dept Community Hlth, Mbarara, Uganda; [Semakula, Daniel] Makerere Univ, Coll Hlth Sci, African Ctr Systemat Reviews & Knowledge Translat, Kampala, Uganda; [Sennono, Richard] Makerere Univ, Coll Hlth Sci, Infect Dis Inst, Kampala, Uganda	Mbarara Univ Sci & Technol, Fac Med, Dept Community Hlth, Mbarara, Uganda	Uganda	Mbarara Univ Sci & Technol	Africa	1
1392	276	2019		Makerere Univ, Coll Hlth Sci, African Ctr Systemat Reviews & Knowledge Translat, Kampala, Uganda	Uganda	Makerere Univ	Africa	1
1393	276	2019		Makerere Univ, Coll Hlth Sci, Infect Dis Inst, Kampala, Uganda	Uganda	Makerere Univ	Africa	1
1394	277	2019	[Onwujekwe, Obinna; Agwu, Prince; Orjiakor, Charles; Mbachu, Chinyere; Odii, Aloysius; Ogbozor, Pamela; Obi, Uche; Ichoku, Hyacinth] Univ Nigeria, Coll Med, Dept Pharmacol & Therapeut, Hlth Policy Res Grp, Enugu Campus, Enugu, Nigeria; [Onwujekwe, Obinna] Univ Nigeria, Dept Hlth Adm & Management, Enugu Campus, Enugu, Nigeria; [Agwu, Prince] Univ Nigeria, Dept Social Work, Nsukka, Nigeria; [Orjiak…	Univ Nigeria, Coll Med, Dept Pharmacol & Therapeut, Hlth Policy Res Grp, Enugu Campus, Enugu, Nigeria	Nigeria	Univ Nigeria	Africa	1
1395	277	2019		Univ Nigeria, Dept Hlth Adm & Management, Enugu Campus, Enugu, Nigeria	Nigeria	Univ Nigeria	Africa	1
1396	277	2019		Univ Nigeria, Dept Social Work, Nsukka, Nigeria	Nigeria	Univ Nigeria	Africa	1
1397	277	2019		Univ Nigeria, Dept Psychol, Nsukka, Nigeria	Nigeria	Univ Nigeria	Africa	1
1398	277	2019		London Sch Hyg & Trop Med, Dept Global Hlth & Dev, 15-17 Tavistock Pl, London WC1H 9SH, England	United Kingdom	London Sch Hyg & Trop Med	Europe	0
1399	277	2019		Univ Nigeria, Coll Med, Dept Community Med, Enugu Campus, Enugu, Nigeria	Nigeria	Univ Nigeria	Africa	1
1400	277	2019		Univ Nigeria, Dept Sociol, Nsukka, Nigeria	Nigeria	Univ Nigeria	Africa	1
1401	277	2019		Univ Nigeria, Dept Econ, Nsukka, Nigeria	Nigeria	Univ Nigeria	Africa	1
1402	278	2019	[Elkaryoni, Ahmed; Al Badarin, Firas; Magalski, Anthony; Sperry, Brett W.; Wimmer, Alan P.] Univ Missouri, Div Internal Med, Kansas City, MO 64110 USA; [Al Badarin, Firas; Kennedy, Kevin F.; Magalski, Anthony; Sperry, Brett W.; Wimmer, Alan P.] St Lukes Mid Amer Heart Inst, Div Cardiovasc Dis, 4330 Wornall Rd,Ste 2000, Kansas City, MO 64111 USA; [Khan, Muhammad Shahzeb] John H Stroger Jr Hosp Coo…	Univ Missouri, Div Internal Med, Kansas City, MO 64110 USA	USA	Univ Missouri	Americas	0
1403	278	2019		St Lukes Mid Amer Heart Inst, Div Cardiovasc Dis, 4330 Wornall Rd,Ste 2000, Kansas City, MO 64111 USA	USA	St Lukes Mid Amer Heart Inst	Americas	0
1404	278	2019		John H Stroger Jr Hosp Cook Cty, Div Internal Med, Chicago, IL USA	USA	John H Stroger Jr Hosp Cook Cty	Americas	0
1405	278	2019		Alexandria Univ, Div Cardiovasc Dis, Alexandria, Egypt	Egypt	Alexandria Univ	Africa	1
1406	278	2019		Univ Missouri, Sch Educ, Kansas City, MO 64110 USA	USA	Univ Missouri	Americas	0
1407	279	2019	[Adetokunboh, O. O.; Ndwandwe, D.; Uthman, O. A.; Wiysonge, C. S.] South African Med Res Council, Cochrane South Africa, Cape Town, South Africa; [Adetokunboh, O. O.; Uthman, O. A.; Wiysonge, C. S.] Stellenbosch Univ, Dept Global Hlth, Div Epidemiol & Biostat, Stellenbosch, South Africa; [Awotiwon, A.] Univ Cape Town, Lung Inst, Knowledge Translat Unit, Cape Town, South Africa; [Uthman, O. A.] Un…	South African Med Res Council, Cochrane South Africa, Cape Town, South Africa	South Africa	South African Med Res Council	Africa	1
1408	279	2019		Stellenbosch Univ, Dept Global Hlth, Div Epidemiol & Biostat, Stellenbosch, South Africa	South Africa	Stellenbosch Univ	Africa	1
1409	279	2019		Univ Cape Town, Lung Inst, Knowledge Translat Unit, Cape Town, South Africa	South Africa	Univ Cape Town	Africa	1
1410	279	2019		Univ Warwick, Warwick Med Sch Populat Evidence & Technol, Coventry, W Midlands, England	United Kingdom	Univ Warwick	Europe	0
1411	279	2019		Univ Cape Town, Sch Publ Hlth & Family Med, Div Epidemiol & Biostat, Cape Town, South Africa	South Africa	Univ Cape Town	Africa	1
1412	280	2019	[Bahaie, N. S.] Alexandria Univ, Fac Med, Alexandria, Egypt; [Nhu, Y. M.; Mohamed, H. S.] Vo Truong Toan Univ, Fac Med, Hau Giang, Vietnam; [Tawfik, G. M.] Ain Shams Univ, Fac Med, Cairo, Egypt; [Hassan, O. G.] South Valley Univ, Fac Med, Qena, Egypt; [Khattab, E. M.] Al Azhar Univ, Fac Dent, Cairo, Egypt; [Mohamed, H. S.] Al Azhar Univ, Fac Med Girls, Cairo, Egypt; [Huy, N. T.] Ton Duc Thang Uni…	Alexandria Univ, Fac Med, Alexandria, Egypt	Egypt	Alexandria Univ	Africa	1
1413	280	2019		Vo Truong Toan Univ, Fac Med, Hau Giang, Vietnam	Vietnam	Vo Truong Toan Univ	Asia	0
1414	280	2019		Ain Shams Univ, Fac Med, Cairo, Egypt	Egypt	Ain Shams Univ	Africa	1
1415	280	2019		South Valley Univ, Fac Med, Qena, Egypt	Egypt	South Valley Univ	Africa	1
1416	280	2019		Al Azhar Univ, Fac Dent, Cairo, Egypt	Egypt	Al Azhar Univ	Africa	1
1417	280	2019		Al Azhar Univ, Fac Med Girls, Cairo, Egypt	Egypt	Al Azhar Univ	Africa	1
1418	280	2019		Ton Duc Thang Univ, Evidence Based Med Res Grp, Ho Chi Minh City, Vietnam	Vietnam	Ton Duc Thang Univ	Asia	0
1419	280	2019		Ton Duc Thang Univ, Fac Sci Appl, Ho Chi Minh City, Vietnam	Vietnam	Ton Duc Thang Univ	Asia	0
1420	280	2019		Nagasaki Univ, Sch Trop Med & Global Hlth, Inst Trop Med NEKKEN, Dept Clin Prod Dev, Nagasaki, Japan	Japan	Nagasaki Univ	Asia	0
1421	281	2019	[Bello, O. A. K.; Dossou, J. P.] Ctr Rech Reprod Humaine & Demog, Dept Rech, Cotonou, Benin; [Bello, O. A. K.; Dossou, J. P.; Criel, B.] Inst Trop Med, Dept Publ Hlth, Antwerp, Belgium; [Mitashi, P.; Chenge, F.] Ctr Connaissances Sante, Lubumbashi, DEM REP CONGO; [Belrhiti, Z.] Natl Sch Publ Hlth, Dept Management & Econ, Rabat, Morocco; [Chenge, F.] Univ Lubumbashi, Ecole Sante Publ, Lubumbashi, …	Ctr Rech Reprod Humaine & Demog, Dept Rech, Cotonou, Benin	Benin	Ctr Rech Reprod Humaine & Demog	Africa	1
1422	281	2019		Inst Trop Med, Dept Publ Hlth, Antwerp, Belgium	Belgium	Inst Trop Med, Dept Publ Hlth	Europe	0
1423	281	2019		Ctr Connaissances Sante, Lubumbashi, DEM REP CONGO	Congo	Ctr Connaissances Sante	Africa	1
1424	281	2019		Natl Sch Publ Hlth, Dept Management & Econ, Rabat, Morocco	Morocco	Natl Sch Publ Hlth	Africa	1
1425	281	2019		Univ Lubumbashi, Ecole Sante Publ, Lubumbashi, DEM REP CONGO	Congo	Univ Lubumbashi	Africa	1
1426	281	2019		Katholieke Univ Leuven, Acad Ctr Gen Practice, Leuven, Belgium	Belgium	Univ Leuven	Europe	0
1427	281	2019		Inst Trop Med, Dept Clin Sci, Antwerp, Belgium	Belgium	Inst Trop Med, Dept Clin Sci	Europe	0
1428	281	2019		Univ Abomey Calavi, Dept Med, Fac Sci Sante, Cotonou, Benin	Benin	Univ Abomey Calavi	Africa	1
1429	282	2019	[Cavalerie, L.; McIntyre, M. K.; Nanyingi, M.; Christley, R. M.; Pinchbeck, G. L.; Baylis, M.; Mor, S. M.] Univ Liverpool, Inst Infect & Global Hlth, Liverpool, Merseyside, England; [Cavalerie, L.; Lebrasseur, O.; Mor, S. M.] Int Livestock Res Inst, Addis Ababa, Ethiopia; [Lebrasseur, O.] Univ Liverpool, Dept Archaeol Class & Egyptol, Liverpool, Merseyside, England; [Nanyingi, M.] Univ Nairobi, N…	Univ Liverpool, Inst Infect & Global Hlth, Liverpool, Merseyside, England	United Kingdom	Univ Liverpool	Europe	0
1430	282	2019		Int Livestock Res Inst, Addis Ababa, Ethiopia	Ethiopia	ILRI	Africa	1
1431	282	2019		Univ Liverpool, Dept Archaeol Class & Egyptol, Liverpool, Merseyside, England	United Kingdom	Univ Liverpool	Europe	0
1432	282	2019		Univ Nairobi, Nairobi, Kenya	Kenya	Univ Nairobi	Africa	1
1433	283	2019	[Hendriks, T. C. C.; Botman, M.; Mullender, M. G.; Winters, H. A. H.] Vrije Univ Amsterdam Med Ctr, Dept Plast Reconstruct & Hand Surg, Amsterdam, Netherlands; [Rahmee, C. N. S.; Ket, J. C. F.] Vrije Univ Amsterdam Med Ctr, Amsterdam, Netherlands; [Gerretsen, B.] KIT Royal Trop Inst, Amsterdam, Netherlands; [Nuwas, E. Q.] Haydom Hosp, Surg Dept, Haydom, Tanzania; [Marck, K. W.] Med Ctr Leeuwarden…	Vrije Univ Amsterdam Med Ctr, Dept Plast Reconstruct & Hand Surg, Amsterdam, Netherlands	Netherlands	Free Univ Amsterdam	Europe	0
1434	283	2019		Vrije Univ Amsterdam Med Ctr, Amsterdam, Netherlands	Netherlands	Free Univ Amsterdam	Europe	0
1435	283	2019		KIT Royal Trop Inst, Amsterdam, Netherlands	Netherlands	KIT Royal Trop Inst	Europe	0
1436	283	2019		Haydom Hosp, Surg Dept, Haydom, Tanzania	Tanzania	Haydom Hosp	Africa	1
1437	283	2019		Med Ctr Leeuwarden, Leeuwarden, Netherlands	Netherlands	Med Ctr Leeuwarden	Europe	0
1438	284	2019	[Kayiba, N.; Rosas-Anguirre, A.; Devleesschauwer, D.; Speybroeck, N.] Catholic Univ Louvain, Fac Sante Publ, Brussels, Belgium; [Demol, P.; Hayette, M. P.] Univ Liege, Ctr Hosp Univ Liege, Liege, Belgium; [Kayiba, N.; Okitolonda, E.] Univ Kinshasa, Ecole Sante Publ, Kinshasa, DEM REP CONGO; [Yobi, D.; Mvumbi, D.; Mvumbi, G.] Univ Kinshasa, Fac Med, Kinshasa, DEM REP CONGO	Catholic Univ Louvain, Fac Sante Publ, Brussels, Belgium	Belgium	Catholic Univ	Europe	0
1439	284	2019		Univ Liege, Ctr Hosp Univ Liege, Liege, Belgium	Belgium	Univ Liege	Europe	0
1440	284	2019		Univ Kinshasa, Ecole Sante Publ, Kinshasa, DEM REP CONGO	Congo	Univ Kinshasa	Africa	1
1441	284	2019		Univ Kinshasa, Fac Med, Kinshasa, DEM REP CONGO	Congo	Univ Kinshasa	Africa	1
1442	285	2019	[Lomencho, A.] AMC, Internal Med & Publ Hlth, Addis Ababa, Ethiopia; [Lomencho, A.] Addis Ababa Univ, MEPI Jr Scholars Project, Gondar, Ethiopia; [Lomencho, A.] Univ Gondar, Gondar, Ethiopia; [Fantaye, H.] FMOH, Natl Blood Bank Serv Agcy, Addis Ababa, Ethiopia; [De Vos, P.] Queen Margaret Univ, Inst Global Hlth & Dev, Edinburgh, Midlothian, Scotland	AMC, Internal Med & Publ Hlth, Addis Ababa, Ethiopia	Ethiopia	AMC, Internal Med & Publ Hlth	Africa	1
1443	285	2019		Addis Ababa Univ, MEPI Jr Scholars Project, Gondar, Ethiopia	Ethiopia	Addis Ababa Univ	Africa	1
1444	285	2019		Univ Gondar, Gondar, Ethiopia	Ethiopia	Univ Gondar	Africa	1
1445	285	2019		FMOH, Natl Blood Bank Serv Agcy, Addis Ababa, Ethiopia	Ethiopia	FMOH	Africa	1
1446	285	2019		Queen Margaret Univ, Inst Global Hlth & Dev, Edinburgh, Midlothian, Scotland	United Kingdom	Queen Margaret Univ	Europe	0
1447	286	2019	[Makenga, G.; Baraka, V; Minja, D. T.; Francis, F.; Lusingu, J. P.] Tanga Ctr, Natl Inst Med Res, Tanga, Tanzania; [Makenga, G.; Menon, S.; Nakato, S.; Van Geertruyden, J. P.] Univ Antwerp, Global Hlth Inst, Antwerp, Belgium	Tanga Ctr, Natl Inst Med Res, Tanga, Tanzania	Tanzania	Tanga Ctr	Africa	1
1448	286	2019		Univ Antwerp, Global Hlth Inst, Antwerp, Belgium	Belgium	Univ Antwerp	Europe	0
1449	287	2019	[Maritim, P.; Zulu, J. M.; Halwindi, H.] Univ Zambia, Sch Publ Hlth, Dept Hlth Promot Econ & Policy, Lusaka, Zambia; [Jacobs, C.; Chola, M.; Chongwe, G.; Zyambo, J.; Michelo, C.] Univ Zambia, Sch Publ Hlth, Sch Med, Dept Epidemiol & Biostat, Lusaka, Zambia	Univ Zambia, Sch Publ Hlth, Dept Hlth Promot Econ & Policy, Lusaka, Zambia	Zambia	Univ Zambia	Africa	1
1450	287	2019		Univ Zambia, Sch Publ Hlth, Sch Med, Dept Epidemiol & Biostat, Lusaka, Zambia	Zambia	Univ Zambia	Africa	1
1451	288	2019	[Melese, A.; Genet, C.] Bahir Dar Univ, Dept Med Lab Sci, Bahir Dar, Ethiopia; [Zeleke, B.] Bahir Dar Univ, Dept Nursing, Bahir Dar, Ethiopia; [Andualem, T.] Debre Tabor Univ, Dept Med Lab Sci, Debre Tabor, Ethiopia	Bahir Dar Univ, Dept Med Lab Sci, Bahir Dar, Ethiopia	Ethiopia	Bahir Dar Univ	Africa	1
1452	288	2019		Bahir Dar Univ, Dept Nursing, Bahir Dar, Ethiopia	Ethiopia	Bahir Dar Univ	Africa	1
1453	288	2019		Debre Tabor Univ, Dept Med Lab Sci, Debre Tabor, Ethiopia	Ethiopia	Debre Tabor Univ	Africa	1
1454	289	2019	[Muche, A. A.] Univ Ibadan, Coll Med, Dept Obstet & Gynaecol, Pan African Univ Life & Earth Sci Inst, Ibadan, Nigeria; [Olayemi, O. O.] Univ Ibadan, Dept Obstet & Gynaecol, Coll Med, Univ Coll Hosp, Ibadan, Nigeria; [Muche, A. A.; Gete, Y. K.] Univ Gondar, Inst Publ Hlth, Dept Epidemiol & Biostat, Gondar, Ethiopia	Univ Ibadan, Coll Med, Dept Obstet & Gynaecol, Pan African Univ Life & Earth Sci Inst, Ibadan, Nigeria	Nigeria	Univ Ibadan	Africa	1
1455	289	2019		Univ Ibadan, Dept Obstet & Gynaecol, Coll Med, Univ Coll Hosp, Ibadan, Nigeria	Nigeria	Univ Ibadan	Africa	1
1456	289	2019		Univ Gondar, Inst Publ Hlth, Dept Epidemiol & Biostat, Gondar, Ethiopia	Ethiopia	Univ Gondar	Africa	1
1457	290	2019	[Paredes, Stephania; Knezevic, Nebojsa N.] Univ Illinois, Chicago, IL USA; [Finlayson, Roderick J.] McGill Univ, Montreal, PQ, Canada; [Hakim, Sameh M.] Ain Shams Univ, Cairo, Egypt; [Souza, Dmitri; Adams, Daniel] Western Reserve Hosp, Cuyahoga Falls, OH USA; [Feoktistov, Alex] Diamond Headache Clin Ltd, Chicago, IL USA; [Kohan, Lynn] Univ Virginia, Charlottesville, VA USA; [Nader, Antoun] Feinbe…	Univ Illinois, Chicago, IL USA	USA	Univ Illinois	Americas	0
1458	290	2019		McGill Univ, Montreal, PQ, Canada	Canada	McGill Univ	Americas	0
1459	290	2019		Ain Shams Univ, Cairo, Egypt	Egypt	Ain Shams Univ	Africa	1
1460	290	2019		Western Reserve Hosp, Cuyahoga Falls, OH USA	USA	Western Reserve Hosp	Americas	0
1461	290	2019		Diamond Headache Clin Ltd, Chicago, IL USA	USA	Diamond Headache Clin Ltd	Americas	0
1462	290	2019		Univ Virginia, Charlottesville, VA USA	USA	Univ Virginia	Americas	0
1463	290	2019		Feinberg Sch Med, Chicago, IL USA	USA	Feinberg Sch Med	Americas	0
1464	290	2019		Univ Calif San Diego, San Diego, CA 92103 USA	USA	Univ Calif San Diego	Americas	0
1465	290	2019		Ohio Univ, Cuyahoga Falls, OH USA	USA	Ohio Univ	Americas	0
1466	291	2019	[Mekonnen, Daniel; Derbie, Awoke; Biadglegne, Fantahun] Bahir Dar Univ, Coll Med & Hlth Sci, Dept Med Microbiol, Box 1383, Bahir Dar, Ethiopia; [Mekonnen, Daniel; Munshea, Abaineh; Nibret, Endalkachew] Bahir Dar Univ, Biotechnol Res Inst, Bahir Dar, Ethiopia; [Derbie, Awoke] Addis Ababa Univ, Ctr Innovat Drug Dev & Therapeut Trials Africa CD, Addis Ababa, Ethiopia; [Chanie, Asmamaw] Bahir Dar Uni…	Bahir Dar Univ, Coll Med & Hlth Sci, Dept Med Microbiol, Box 1383, Bahir Dar, Ethiopia	Ethiopia	Bahir Dar Univ	Africa	1
1467	291	2019		Bahir Dar Univ, Biotechnol Res Inst, Bahir Dar, Ethiopia	Ethiopia	Bahir Dar Univ	Africa	1
1468	291	2019		Addis Ababa Univ, Ctr Innovat Drug Dev & Therapeut Trials Africa CD, Addis Ababa, Ethiopia	Ethiopia	Addis Ababa Univ	Africa	1
1469	291	2019		Bahir Dar Univ, Inst Land Adm, Bahir Dar, Ethiopia	Ethiopia	Bahir Dar Univ	Africa	1
1470	291	2019		Felege Hiwot Referral Hosp, Bahir Dar, Ethiopia	Ethiopia	Felege Hiwot Referral Hosp	Africa	1
1471	291	2019		Armauer Hansen Res Inst, Addis Ababa, Ethiopia	Ethiopia	Armauer Hansen Res Inst	Africa	1
1472	291	2019		Addis Ababa Univ, Coll Med & Hlth Sci, Dept Med Microbiol Immunol & Parasitol, Addis Ababa, Ethiopia	Ethiopia	Addis Ababa Univ	Africa	1
1473	291	2019		Bahir Dar Univ, Dept Biol, Bahir Dar, Ethiopia	Ethiopia	Bahir Dar Univ	Africa	1
1474	291	2019		Univ Oslo, Dept Microbiol, POB 4950, NO-0424 Oslo, Norway	Norway	Univ Oslo	Europe	0
1475	291	2019		CEPI, POB 123, NO-0412 Oslo, Norway	Norway	CEPI	Europe	0
1476	292	2019	[Lozano, Jorge; von Wehrden, Henrik; Fischer, Joern; Martin-Lopez, Berta] Leuphana Univ Luneburg, Fac Sustainabil, Univ Allee 1, D-21355 Luneburg, Germany; [Olszanska, Agnieszka] Polish Acad Sci, Inst Nat Conservat, Al Adama Mickiewicza 33, PL-31120 Krakow, Poland; [Morales-Reyes, Zebensui; Sanchez-Zapata, Jose A.] Miguel Hernandez Univ, Dept Appl Biol, Avda Univ S-N, Alicante 03202, Spain; [Cast…	Leuphana Univ Luneburg, Fac Sustainabil, Univ Allee 1, D-21355 Luneburg, Germany	Germany	Leuphana Univ Luneburg	Europe	0
1477	292	2019		Polish Acad Sci, Inst Nat Conservat, Al Adama Mickiewicza 33, PL-31120 Krakow, Poland	Poland	Polish Acad Sci	Europe	0
1478	292	2019		Miguel Hernandez Univ, Dept Appl Biol, Avda Univ S-N, Alicante 03202, Spain	Spain	Miguel Hernandez Univ	Europe	0
1479	292	2019		Idaho State Univ, Dept Biol Sci, 921 South 8th Ave, Pocatello, ID 83209 USA	USA	Idaho State Univ	Americas	0
1480	292	2019		Univ Alcala De Henares, GloEE Global Change Ecol & Evolut Res Grp, Dept Life Sci, Madrid 28805, Spain	Spain	Univ Alcala De Henares	Europe	0
1481	292	2019		Univ Almeria, Res Ctr CAESCG, Dept Biol & Geol, Social Ecol Res Lab, Almeria 04120, Spain	Spain	Univ Almeria	Europe	0
1482	292	2019		Univ Granada, Dept Zool, Avda Fuente Nueva S-N, E-18071 Granada, Spain	Spain	Univ Granada	Europe	0
1483	292	2019		IMEDEA CSIC UIB, Anim Demog & Ecol Grp, C Miguel Marques 21, Esporles 07190, Illes Balears, Spain	Spain	IMEDEA CSIC UIB	Europe	0
1484	292	2019		Univ Utrecht, Copernicus Inst Sustainable Dev, Utrecht, Netherlands	Netherlands	Univ Utrecht	Europe	0
1485	292	2019		Stellenbosch Univ, Dept Conservat Ecol & Entomol, Private Bag X1, ZA-7602 Matieland, South Africa	South Africa	Stellenbosch Univ	Africa	1
1486	293	2019	[Amare, Desalegne] Bahir Dar Univ, Coll Med & Hlth Sci, Dept Pediat & Child Hlth, Bahir Dar 79, Ethiopia; [Mela, Masresha] Felege Hiwot Referral Hosp, Bahir Dar, Ethiopia; [Dessie, Getenet] Bahir Dar Univ, Dept Adult Hlth Nursing, Coll Hlth Sci, Bahir Dar, Ethiopia	Bahir Dar Univ, Coll Med & Hlth Sci, Dept Pediat & Child Hlth, Bahir Dar 79, Ethiopia	Ethiopia	Bahir Dar Univ	Africa	1
1487	293	2019		Felege Hiwot Referral Hosp, Bahir Dar, Ethiopia	Ethiopia	Felege Hiwot Referral Hosp	Africa	1
1488	293	2019		Bahir Dar Univ, Dept Adult Hlth Nursing, Coll Hlth Sci, Bahir Dar, Ethiopia	Ethiopia	Bahir Dar Univ	Africa	1
1489	294	2019	[Aibana, Omowunmi] Univ Texas Hlth Sci Ctr Houston, Dept Internal Med, McGovern Med Sch, Houston, TX 77030 USA; [Huang, Chuan-Chin; Becerra, Mercedes C.; Franke, Molly F.; Murray, Megan B.] Harvard Med Sch, Dept Global Hlth & Social Med, Boston, MA 02115 USA; [Aboud, Said] Muhimbili Univ Hlth & Allied Sci, Dept Microbiol & Immunol, Dar Es Salaam, Tanzania; [Arnedo-Pena, Alberto; Bautista Bellido-…	Univ Texas Hlth Sci Ctr Houston, Dept Internal Med, McGovern Med Sch, Houston, TX 77030 USA	USA	Univ Texas Hlth Sci Ctr Houston	Americas	0
1490	294	2019		Harvard Med Sch, Dept Global Hlth & Social Med, Boston, MA 02115 USA	USA	Harvard Univ	Americas	0
1491	294	2019		Muhimbili Univ Hlth & Allied Sci, Dept Microbiol & Immunol, Dar Es Salaam, Tanzania	Tanzania	Muhimbili Univ	Africa	1
1492	294	2019		Publ Hlth Ctr, Epidemiol Div, Castellon de La Plana, Spain	Spain	Publ Hlth Ctr	Europe	0
1493	294	2019		Byramjee Jeejeebhoy Govt Med Coll, Dept Obstet & Gynecol, Pune, Maharashtra, India	India	Byramjee Jeejeebhoy Govt Med Coll	Asia	0
1494	294	2019		Partners Hlth Socios Salud Sucursal, Lima, Peru	Peru	Partners Hlth	Americas	0
1495	294	2019		Brown Univ, Alpert Med Sch, Dept Pediat, Providence, RI 02912 USA	USA	Brown Univ	Americas	0
1496	294	2019		Harvard Med Sch, Brigham & Womens Hosp, Dept Med, Channing Div Network Med, Boston, MA 02115 USA	USA	Harvard Univ	Americas	0
1497	294	2019		Harvard TH Chan Sch Publ Hlth, Dept Global Hlth & Populat, Boston, MA USA	USA	Harvard Univ	Americas	0
1498	294	2019		Univ S Florida, Sch Social Work, Tampa, FL USA	USA	Univ S Florida	Americas	0
1499	294	2019		Hosp Gen, Biochem Lab, Castellon de La Plana, Spain	Spain	Hosp Gen	Europe	0
1500	294	2019		Hosp Gen, Microbiol Lab, Castellon de La Plana, Spain	Spain	Hosp Gen	Europe	0
1501	294	2019		Johns Hopkins Univ, Sch Med, Dept Med, Div Infect Dis, Baltimore, MD 21205 USA	USA	Johns Hopkins Univ	Americas	0
1502	294	2019		Johns Hopkins Univ CRS, Byramjee Jeejeebhoy Govt Med Coll, Pune, Maharashtra, India	India	Johns Hopkins Univ	Asia	0
1503	294	2019		Aga Khan Univ, Dept Pathol & Microbiol, Karachi, Pakistan	Pakistan	Aga Khan Univ	Asia	0
1504	294	2019		Aga Khan Univ, Dept Pediat & Child Hlth & Biol & Biomed Sci, Karachi, Pakistan	Pakistan	Aga Khan Univ	Asia	0
1505	294	2019		Byramjee Jeejeebhoy Govt Med Coll, Dept Pediat, Pune, Maharashtra, India	India	Byramjee Jeejeebhoy Govt Med Coll	Asia	0
1506	294	2019		Harvard TH Chan Sch Publ Hlth, Ctr Biostat AIDS Res, Boston, MA USA	USA	Harvard Univ	Americas	0
1507	294	2019		Harvard TH Chan Sch Publ Hlth, Dept Biostat, Boston, MA USA	USA	Harvard Univ	Americas	0
1508	294	2019		Muhimbili Univ Hlth & Allied Sci, Dept Internal Med, Dar Es Salaam, Tanzania	Tanzania	Muhimbili Univ	Africa	1
1509	294	2019		London Sch Hyg & Trop Med, Med Res Council Gambia, Banjul, Gambia	Gambia	London Sch Hyg & Trop Med	Africa	1
1510	294	2019		Stanford Univ, Sch Med, Dept Med, Stanford, CA 94305 USA	USA	Stanford Univ	Americas	0
1511	294	2019		Stanford Univ, Sch Med, Dept Hlth Res & Policy, Stanford, CA 94305 USA	USA	Stanford Univ	Americas	0
1512	294	2019		Lab Hosp Reg Antofagasta, Antofagasta, Chile	Chile	Lab Hosp Reg Antofagasta	Americas	0
1513	294	2019		Univ Calif San Diego, Dept Pediat, Div Infect Dis, La Jolla, CA 92093 USA	USA	Univ Calif San Diego	Americas	0
1514	294	2019		Univ Washington, Sch Med, Dept Med, Div Allergy & Infect Dis, Seattle, WA 98195 USA	USA	Univ Washington	Americas	0
1515	294	2019		McGill Univ, Dept Epidemiol & Biostat, Montreal, PQ, Canada	Canada	McGill Univ	Americas	0
1516	294	2019		Harvard Med Sch, Brigham & Womens Hosp, Div Global Hlth Equ, Boston, MA 02115 USA	USA	Harvard Univ	Americas	0
1517	295	2019	[Dziri, Chadli; Dougaz, Wejih; Samaali, Imen; Khalfallah, Mehdi; Jerraya, Mhichem; Bouasker, Ibtissem; Nouira, Ramzi] Tunis El Manar Univ, Charles Nicolles Hosp, Tunis Med Sch, Dept Gen Surg B, Tunis, Tunisia; [Mzabi, Ridha] Ibn Zohr Clin Cite El Khadra, Private Act, Tunis, Tunisia; [Fingerhut, Abe] Univ Hosp Graz, Dept Surg, Graz, Austria; [Fingerhut, Abe] Hippokrateion Hosp, Dept Propaedeut Sur…	Tunis El Manar Univ, Charles Nicolles Hosp, Tunis Med Sch, Dept Gen Surg B, Tunis, Tunisia	Tunisia	Tunis El Manar Univ	Africa	1
1518	295	2019		Ibn Zohr Clin Cite El Khadra, Private Act, Tunis, Tunisia	Tunisia	Ibn Zohr Clin Cite El Khadra	Africa	1
1519	295	2019		Univ Hosp Graz, Dept Surg, Graz, Austria	Austria	Univ Hosp Graz	Europe	0
1520	295	2019		Hippokrateion Hosp, Dept Propaedeut Surg, Athens Med Sch, Athens, Greece	Greece	Hippokrateion Hosp	Europe	0
1521	296	2019	[Abdelhakim, Ahmed M.; Samy, Ahmed] Cairo Univ, Kasr Al Ainy Fac Med, Cairo, Egypt; [Abbas, Ahmed M.] Assiut Univ, Dept Obstet & Gynecol, Fac Med, Assiut, Egypt	Cairo Univ, Kasr Al Ainy Fac Med, Cairo, Egypt	Egypt	Cairo Univ	Africa	1
1522	296	2019		Assiut Univ, Dept Obstet & Gynecol, Fac Med, Assiut, Egypt	Egypt	Assiut Univ	Africa	1
1523	297	2019	[Abdelhakim, Ahmed M.] Cairo Univ, Kasr Al Ainy Fac Med, Cairo, Egypt; [Gadallah, Al-Hussein] Assiut Univ, Fac Med, Assiut, Egypt; [Abbas, Ahmed M.] Assiut Univ, Dept Obstet & Gynecol, Fac Med, Assiut, Egypt	Cairo Univ, Kasr Al Ainy Fac Med, Cairo, Egypt	Egypt	Cairo Univ	Africa	1
1524	297	2019		Assiut Univ, Fac Med, Assiut, Egypt	Egypt	Assiut Univ	Africa	1
1525	297	2019		Assiut Univ, Dept Obstet & Gynecol, Fac Med, Assiut, Egypt	Egypt	Assiut Univ	Africa	1
1526	298	2019	[Cohen, Adam] St Olavs Hosp, Dept Pathol, Trondheim, Norway; [Mathiasen, Victor Dahl] Statens Serum Inst, Int Reference Lab Mycobacteriol, Copenhagen, Denmark; [Mathiasen, Victor Dahl] Aarhus Univ Hosp, Dept Infect Dis, DK-8200 Aarhus N, Denmark; [Schon, Thomas] Linkoping Univ, Dept Clin & Expt Med, Div Microbiol & Mol Med, Linkoping, Sweden; [Schon, Thomas] Linkoping Univ, Kalmar Cty Hosp, Dept …	St Olavs Hosp, Dept Pathol, Trondheim, Norway	Norway	St Olavs Hosp	Europe	0
1527	298	2019		Statens Serum Inst, Int Reference Lab Mycobacteriol, Copenhagen, Denmark	Denmark	Statens Serum Inst	Europe	0
1528	298	2019		Aarhus Univ Hosp, Dept Infect Dis, DK-8200 Aarhus N, Denmark	Denmark	Aarhus Univ Hosp	Europe	0
1529	298	2019		Linkoping Univ, Dept Clin & Expt Med, Div Microbiol & Mol Med, Linkoping, Sweden	Sweden	Linkoping Univ	Europe	0
1530	298	2019		Linkoping Univ, Kalmar Cty Hosp, Dept Clin Microbiol & Infect Dis, Linkoping, Sweden	Sweden	Linkoping Univ	Europe	0
1531	298	2019		INDEPTH Network, Bandim Hlth Project, Bissau, Guinea Bissau	Guinea Bissau	INDEPTH Network	Africa	1
1532	298	2019		Aarhus Univ GloHAU, Ctr Global Hlth, Aarhus, Denmark	Denmark	Aarhus Univ GloHAU	Europe	0
1533	299	2019	[Hassan, Maged; Cargill, Tamsin; Asciak, Rachelle; Mercer, Rachel M.; Bedawi, Eihab O.; McCracken, David J.; Psallidas, Ioannis; Rahman, Najib M.] Oxford Univ Hosp, Oxford Pleural Unit, Oxford, England; [Hassan, Maged; Asciak, Rachelle; Mercer, Rachel M.; Bedawi, Eihab O.; McCracken, David J.; Psallidas, Ioannis; Rahman, Najib M.] Univ Oxford, Oxford Resp Trial Unit, Oxford, England; [Hassan, Mag…	Oxford Univ Hosp, Oxford Pleural Unit, Oxford, England	United Kingdom	Oxford Univ Hosp	Europe	0
1534	299	2019		Univ Oxford, Oxford Resp Trial Unit, Oxford, England	United Kingdom	Univ Oxford	Europe	0
1535	299	2019		Alexandria Fac Med, Chest Dis Dept, Alexandria, Egypt	Egypt	Alexandria Fac Med	Africa	1
1536	299	2019		Univ Oxford, Bodleian Healthcare Lib, Oxford, England	United Kingdom	Univ Oxford	Europe	0
1537	299	2019		Univ Hosp Plymouth NHS Trust, Dept Resp Med, Intervent Pulmonol Serv, Plymouth, Devon, England	United Kingdom	Univ Hosp Plymouth NHS Trust	Europe	0
1538	299	2019		Oxford NIHR Biomed Res Ctr, Oxford, England	United Kingdom	Oxford NIHR Biomed Res Ctr	Europe	0
1539	300	2019	[Kikly, Amira; Sahtout, Saida] Univ Monastir, Fac Dent Med, Dept Conservat Odontol, Monastir, Tunisia; [Jaafoura, Sabra] Univ Monastir, Fac Dent Med, Dept Dent Biomat, Monastir, Tunisia; [Kikly, Amira; Jaafoura, Sabra; Sahtout, Saida] Univ Monastir, Fac Dent Med, ABCDF Lab, Monastir, Tunisia	Univ Monastir, Fac Dent Med, Dept Conservat Odontol, Monastir, Tunisia	Tunisia	Univ Monastir	Africa	1
1540	300	2019		Univ Monastir, Fac Dent Med, Dept Dent Biomat, Monastir, Tunisia	Tunisia	Univ Monastir	Africa	1
1541	300	2019		Univ Monastir, Fac Dent Med, ABCDF Lab, Monastir, Tunisia	Tunisia	Univ Monastir	Africa	1
1542	301	2019	[Ghozy, S.] El Sheikh Zayed Specialized Hosp, Neurosurg Dept, Giza, Egypt; [Abbas, A. S.] Menia Univ, Fac Med, Al Minya, Egypt; [Mostafa, M. R.] Tanta Univ, Fac Med, Tanta, Egypt; [Elfaituri, M. K.] Univ Tripoli, Fac Med, Tripoli, Libya; [Abdelnasser, F.] Cairo Univ, Fac Med, Cairo, Egypt; [Dung, N. Minh] Pham Ngoc Thach Univ Med, Dept Sport Med, Ho Chi Minh City, Vietnam; [Karam, D.] Future Univ…	El Sheikh Zayed Specialized Hosp, Neurosurg Dept, Giza, Egypt	Egypt	El Sheikh Zayed Specialized Hosp	Africa	1
1543	301	2019		Menia Univ, Fac Med, Al Minya, Egypt	Egypt	Menia Univ	Africa	1
1544	301	2019		Tanta Univ, Fac Med, Tanta, Egypt	Egypt	Tanta Univ	Africa	1
1545	301	2019		Univ Tripoli, Fac Med, Tripoli, Libya	Libya	Univ Tripoli	Africa	1
1546	301	2019		Cairo Univ, Fac Med, Cairo, Egypt	Egypt	Cairo Univ	Africa	1
1547	301	2019		Pham Ngoc Thach Univ Med, Dept Sport Med, Ho Chi Minh City, Vietnam	Vietnam	Pham Ngoc Thach Univ Med	Asia	0
1548	301	2019		Future Univ, Cairo, Egypt	Egypt	Future Univ	Africa	1
1549	301	2019		Al Azhar Univ, Fac Med, Cairo, Egypt	Egypt	Al Azhar Univ	Africa	1
1550	301	2019		Alexandria Univ, Fac Med, Alexandria, Egypt	Egypt	Alexandria Univ	Africa	1
1551	301	2019		Misr Univ Sci & Technol, Fac Med, Giza, Egypt	Egypt	Misr Univ Sci & Technol	Africa	1
1552	301	2019		Nagasaki Univ, Nagasaki, Japan	Japan	Nagasaki Univ	Asia	0
1553	301	2019		Nagasaki Univ, Dept Clin Prod Dev, Sch Trop Med & Global Hlth, Inst Trop Med NEKKEN, Nagasaki, Japan	Japan	Nagasaki Univ	Asia	0
1554	302	2019	[Vuong, N. Lam] Univ Med & Pharm Ho Chi Minh City, Ho Chi Minh City, Vietnam; [Mokhtar, M. Ashraf] Sohag Univ, Fac Med, Sohag, Egypt; [Elfaituri, M. Khaled] Univ Tripoli, Fac Med, Tripoli, Libya; [Eldoadoa, M. Fathi] Mansoura Univ, Fac Med, Mansoura, Egypt; [Samuel, P.; Radwan, I.; Ibrahim, D. Alaa] Ain Shams Univ, Fac Med, Cairo, Egypt; [Reda, M.] Tanta Univ, Fac Med, Tanta, Egypt; [Zaki, M. Mos…	Univ Med & Pharm Ho Chi Minh City, Ho Chi Minh City, Vietnam	Vietnam	Univ Med & Pharm Ho Chi Minh City	Asia	0
1555	302	2019		Sohag Univ, Fac Med, Sohag, Egypt	Egypt	Sohag Univ	Africa	1
1556	302	2019		Univ Tripoli, Fac Med, Tripoli, Libya	Libya	Univ Tripoli	Africa	1
1557	302	2019		Mansoura Univ, Fac Med, Mansoura, Egypt	Egypt	Mansoura Univ	Africa	1
1558	302	2019		Ain Shams Univ, Fac Med, Cairo, Egypt	Egypt	Ain Shams Univ	Africa	1
1559	302	2019		Tanta Univ, Fac Med, Tanta, Egypt	Egypt	Tanta Univ	Africa	1
1560	302	2019		Fayoum Univ, Fac Clin Pharm, Al Fayyum, Egypt	Egypt	Fayoum Univ	Africa	1
1561	302	2019		Aswan Univ, Fac Med, Aswan, Egypt	Egypt	Aswan Univ	Africa	1
1562	302	2019		Al Azhar Univ, Fac Med, Cairo, Egypt	Egypt	Al Azhar Univ	Africa	1
1563	302	2019		Menoufia Univ, Med, Menoufia, Egypt	Egypt	Menoufia Univ	Africa	1
1564	302	2019		Nagasaki Univ, Inst Trop Med NEKKEN, Dept Clin Prod Dev, Nagasaki, Japan	Japan	Nagasaki Univ	Asia	0
1565	303	2019	[Biadgo, Belete; Ambachew, Sintayehu; Abebe, Molla] Univ Gondar, Coll Med & Hlth Sci, Sch Biomed & Lab Sci, Dept Clin Chem, Gondar, Ethiopia; [Melku, Mulugeta] Univ Gondar, Coll Med & Hlth Sci, Sch Biomed & Lab Sci, Dept Hematol & Immunohematol, Gondar, Ethiopia	Univ Gondar, Coll Med & Hlth Sci, Sch Biomed & Lab Sci, Dept Clin Chem, Gondar, Ethiopia	Ethiopia	Univ Gondar	Africa	1
1566	303	2019		Univ Gondar, Coll Med & Hlth Sci, Sch Biomed & Lab Sci, Dept Hematol & Immunohematol, Gondar, Ethiopia	Ethiopia	Univ Gondar	Africa	1
1567	304	2019	[Bahiru, Ehete] Univ Calif Los Angeles, Dept Med, Los Angeles, CA 90024 USA; [Agarwal, Anubha; Huffman, Mark D.] Northwestern Univ, Dept Med, Feinberg Sch Med, Chicago, IL 60611 USA; [Berendsen, Mark A.] Northwestern Univ, Galter Hlth Sci Lib, Feinberg Sch Med, Chicago, IL 60611 USA; [Baldridge, Abigail S.; Huffman, Mark D.] Northwestern Univ, Dept Prevent Med, Feinberg Sch Med, Chicago, IL 60611…	Univ Calif Los Angeles, Dept Med, Los Angeles, CA 90024 USA	USA	Univ Calif Los Angeles	Americas	0
1568	304	2019		Northwestern Univ, Dept Med, Feinberg Sch Med, Chicago, IL 60611 USA	USA	Northwestern Univ	Americas	0
1569	304	2019		Northwestern Univ, Galter Hlth Sci Lib, Feinberg Sch Med, Chicago, IL 60611 USA	USA	Northwestern Univ	Americas	0
1570	304	2019		Northwestern Univ, Dept Prevent Med, Feinberg Sch Med, Chicago, IL 60611 USA	USA	Northwestern Univ	Americas	0
1571	304	2019		Univ Washington, Dept Global Hlth, Seattle, WA 98195 USA	USA	Univ Washington	Americas	0
1572	304	2019		Univ Washington, Dept Epidemiol, Seattle, WA 98195 USA	USA	Univ Washington	Americas	0
1573	304	2019		Univ Washington, Dept Med, Seattle, WA 98195 USA	USA	Univ Washington	Americas	0
1574	304	2019		Stanford Univ, Sch Med, Dept Med, Palo Alto, CA 94304 USA	USA	Stanford Univ	Americas	0
1575	304	2019		Univ Nairobi, Dept Physiol, Nairobi, Kenya	Kenya	Univ Nairobi	Africa	1
1576	304	2019		George Inst Global Hlth, Food Policy Div, Sydney, NSW, Australia	Australia	George Inst Global Hlth	Oceania	0
1577	305	2019	[Pankomera, Richard; van Greunen, Darelle] Nelson Mandela Univ, Sch ICT, Ctr Community Technol, ZA-6031 Port Elizabeth, South Africa	Nelson Mandela Univ, Sch ICT, Ctr Community Technol, ZA-6031 Port Elizabeth, South Africa	South Africa	Nelson Mandela Univ	Africa	1
1578	306	2019	[Imanipour, Masoomeh] Univ Tehran Med Sci, Nursing & Midwifery Care Res Ctr, Tehran, Iran; [Imanipour, Masoomeh] Univ Tehran Med Sci, Sch Nursing & Midwifery, Dept Crit Care Nursing, Tehran, Iran; [Kiwanuka, Frank; Alemayehu, Yisak Hagos] Tehran Univ Med Sci IC TUMS, Dept Crit Care Nursing, Sch Nursing & Midwifery, Int Campus, Tehran, Iran; [Rad, Sanaz Akhavan] Alemah Ghazvini Univ, Qazvin, Iran;…	Univ Tehran Med Sci, Nursing & Midwifery Care Res Ctr, Tehran, Iran	Iran	Univ Tehran Med Sci	Asia	0
1579	306	2019		Univ Tehran Med Sci, Sch Nursing & Midwifery, Dept Crit Care Nursing, Tehran, Iran	Iran	Univ Tehran Med Sci	Asia	0
1580	306	2019		Tehran Univ Med Sci IC TUMS, Dept Crit Care Nursing, Sch Nursing & Midwifery, Int Campus, Tehran, Iran	Iran	Tehran Univ Med Sci IC TUMS	Asia	0
1581	306	2019		Alemah Ghazvini Univ, Qazvin, Iran	Iran	Alemah Ghazvini Univ	Asia	0
1582	306	2019		Clarke Int Univ, Sch Nursing, Kampala, Uganda	Uganda	Clarke Int Univ	Africa	1
1583	306	2019		Mekelle Univ, Coll Hlth Sci, Ayder Comprehens Specialized Hosp, Mekelle, Ethiopia	Ethiopia	Mekelle Univ	Africa	1
1584	307	2019	[Scioscia, Marco; Noventa, Marco; Straface, Gianluca; Pontrelli, Giovanni; Fattizzi, Nicola; Libera, Marco] Policlin Hosp, Dept Obstet & Gynecol, Padua, Italy; [Rademacher, Thomas W.] UCL, Med Sch, Div Infect & Immun, London, England; [Robillard, Pierre-Yves] Ctr Hosp Univ Sud Reunion, Serv Reanimat Neonatale, St Pierre, France	Policlin Hosp, Dept Obstet & Gynecol, Padua, Italy	Italy	Policlin Hosp	Europe	0
1585	307	2019		UCL, Med Sch, Div Infect & Immun, London, England	United Kingdom	UCL	Europe	0
1586	307	2019		Ctr Hosp Univ Sud Reunion, Serv Reanimat Neonatale, St Pierre, France	France	Ctr Hosp Univ Reunion	Europe	0
1587	308	2019	[Coertze, Roelof Dirk; Bezuidenhout, Cornelius Carlos] North West Univ, Dept Microbiol, Unit Environm Sci & Management, Potchefstroom, South Africa	North West Univ, Dept Microbiol, Unit Environm Sci & Management, Potchefstroom, South Africa	South Africa	North West Univ	Africa	1
1588	309	2019	[Altaib, Fouad Hassan] Cairo Univ, Periodontol Dept, Fac Dent, Cairo, Egypt; [Alqutaibi, Ahmed Yaseen] Taibah Univ, Coll Dent, Prosthodont Dept, Alhezam St, Madina, Saudi Arabia; [Alqutaibi, Ahmed Yaseen; Al-fahd, Adnan] Ibb Univ, Coll Dent, Prosthodont Dept, Ibb, Yemen; [Eid, Sherif] Ahram Canadian Univ, Oral & Maxillofacial Surg Dept, Coll Dent, 6th Of October City, Egypt	Cairo Univ, Periodontol Dept, Fac Dent, Cairo, Egypt	Egypt	Cairo Univ	Africa	1
1589	309	2019		Taibah Univ, Coll Dent, Prosthodont Dept, Alhezam St, Madina, Saudi Arabia	Saudi Arabia	Taibah Univ	Asia	0
1590	309	2019		Ibb Univ, Coll Dent, Prosthodont Dept, Ibb, Yemen	Yemen	Ibb Univ	Asia	0
1591	309	2019		Ahram Canadian Univ, Oral & Maxillofacial Surg Dept, Coll Dent, 6th Of October City, Egypt	Egypt	Ahram Canadian Univ	Africa	1
1592	310	2019	[Hajelssedig, O.] Nelson Marlborough Dist Hlth Board, Nelson, New Zealand; [Pu, L. Cheng Tao; Singh, R.] Univ Adelaide, Adelaide, SA, Australia; [Singh, R.] Lyell McEwin Hosp, Adelaide, SA, Australia; [Lord, A.] QIMR Berghofer Med Res Inst, Brisbane, Qld, Australia; [Khair, A.] Queen Elizabeth II Jubilee Hosp, Brisbane, Qld, Australia; [Thompson, J.] Univ Birmingham, Birmingham, W Midlands, Engla…	Nelson Marlborough Dist Hlth Board, Nelson, New Zealand	New Zealand	Nelson Marlborough Dist Hlth Board	Oceania	0
1593	310	2019		Univ Adelaide, Adelaide, SA, Australia	Australia	Univ Adelaide	Oceania	0
1594	310	2019		Lyell McEwin Hosp, Adelaide, SA, Australia	Australia	Lyell McEwin Hosp	Oceania	0
1595	310	2019		QIMR Berghofer Med Res Inst, Brisbane, Qld, Australia	Australia	QIMR Berghofer Med Res Inst	Oceania	0
1596	310	2019		Queen Elizabeth II Jubilee Hosp, Brisbane, Qld, Australia	Australia	Queen Elizabeth II Jubilee Hosp	Oceania	0
1597	310	2019		Univ Birmingham, Birmingham, W Midlands, England	United Kingdom	Univ Birmingham	Europe	0
1598	310	2019		Alexandria Univ, Alexandria, Egypt	Egypt	Alexandria Univ	Africa	1
1599	310	2019		Arab Inst Continuing Profess Dev, Cairo, Egypt	Egypt	Arab Inst Continuing Profess Dev	Africa	1
1600	310	2019		Oklahoma State Univ, Ctr Hlth Sci, Tulsa, OK USA	USA	Oklahoma State Univ	Americas	0
1601	310	2019		St Joseph Hosp, Chicago, IL USA	USA	St Joseph Hosp	Americas	0
1602	310	2019		Harvard TH Chan Sch Publ Hlth, Boston, MA USA	USA	Harvard Univ	Americas	0
1603	310	2019		Campbell Collaborat, Delhi, India	India	Campbell Collaborat	Asia	0
1604	310	2019		Dresden Int Univ, Dresden, Germany	Germany	Dresden Int Univ	Europe	0
1605	311	2019	[Behera, Rajat Kumar; Bala, Pradip Kumar] Indian Inst Management Ranchi, Ranchi, Jharkhand, India; [Dhir, Amandeep] Univ Helsinki, Fac Educ Sci, Helsinki, Finland; [Dhir, Amandeep] North West Univ, Optentia Res Focus Area, Potchefstroom, South Africa	Indian Inst Management Ranchi, Ranchi, Jharkhand, India	India	Indian Inst Management Ranchi	Asia	0
1606	311	2019		Univ Helsinki, Fac Educ Sci, Helsinki, Finland	Finland	Univ Helsinki	Europe	0
1607	311	2019		North West Univ, Optentia Res Focus Area, Potchefstroom, South Africa	South Africa	North West Univ	Africa	1
1608	312	2019	[Abdullahi, Leila Hussein; Smit, Inge; Zuhlke, Liesl Joanna] Univ Cape Town, Red Cross War Mem Childrens Hosp, Dept Paediat, Cape Town, South Africa; [Abdullahi, Leila Hussein; Zuhlke, Liesl Joanna] Save Children Int, Somalia Somaliland Country Off, Nairobi, Kenya; [Engel, Mark Emmanuel; Watkins, David Alan] Univ Cape Town, Groote Schuur Hosp, Dept Med, Cape Town, South Africa; [Engel, Mark Emman…	Univ Cape Town, Red Cross War Mem Childrens Hosp, Dept Paediat, Cape Town, South Africa	South Africa	Univ Cape Town	Africa	1
1609	312	2019		Save Children Int, Somalia Somaliland Country Off, Nairobi, Kenya	Kenya	Save Children Int	Africa	1
1610	312	2019		Univ Cape Town, Groote Schuur Hosp, Dept Med, Cape Town, South Africa	South Africa	Univ Cape Town	Africa	1
1611	312	2019		Univ Cape Town, Fac Hlth Sci, Cape Town, South Africa	South Africa	Univ Cape Town	Africa	1
1612	312	2019		Univ Washington, Div Gen Internal Med, Seattle, WA 98195 USA	USA	Univ Washington	Americas	0
1613	313	2019	[Jacobs, Maartje S.; van Hulst, Marinus] Martini Hosp, Dept Clin Pharm & Toxicol, Groningen, Netherlands; [Jacobs, Maartje S.; Postma, Maarten J.] Univ Groningen, Groningen Res Inst Pharm, Groningen, Netherlands; [Jacobs, Maartje S.; van Hulst, Marinus; Postma, Maarten J.] Univ Groningen, Dept Hlth Sci, Univ Med Ctr, Groningen, Netherlands; [Adeoye, Abiodun M.; Owolabi, Mayowa O.] Univ Ibadan, Co…	Martini Hosp, Dept Clin Pharm & Toxicol, Groningen, Netherlands	Netherlands	Martini Hosp	Europe	0
1614	313	2019		Univ Groningen, Groningen Res Inst Pharm, Groningen, Netherlands	Netherlands	Univ Groningen	Europe	0
1615	313	2019		Univ Groningen, Dept Hlth Sci, Univ Med Ctr, Groningen, Netherlands	Netherlands	Univ Groningen	Europe	0
1616	313	2019		Univ Ibadan, Coll Med, Dept Med, Ibadan, Nigeria	Nigeria	Univ Ibadan	Africa	1
1617	313	2019		Univ Coll Hosp, Ibadan, Nigeria	Nigeria	Univ Coll Hosp	Africa	1
1618	313	2019		Univ Ibadan, Coll Med, Ctr Genom & Precis Med, Ibadan, Nigeria	Nigeria	Univ Ibadan	Africa	1
1619	313	2019		Martini Hosp, Dept Cardiol, Groningen, Netherlands	Netherlands	Martini Hosp	Europe	0
1620	313	2019		Univ Groningen, Univ Med Ctr, Dept Cardiol, Groningen, Netherlands	Netherlands	Univ Groningen	Europe	0
1621	313	2019		Univ Groningen, Dept Econ Econometr & Finance, Fac Econ & Business, Groningen, Netherlands	Netherlands	Univ Groningen	Europe	0
1622	314	2019	[Cuningham, Will] Charles Darwin Univ, Menzies Sch Hlth Res, Casuarina, NT, Australia; [Cuningham, Will; Geard, Nicholas; Fielding, James E.; McVernon, Jodie] Royal Melbourne Hosp, Peter Doherty Inst Infect & Immun, Epidemiol Unit, Victorian Infect Dis Reference Lab, Melbourne, Vic, Australia; [Cuningham, Will; Geard, Nicholas; Fielding, James E.; McVernon, Jodie] Univ Melbourne, Melbourne, Vic, …	Charles Darwin Univ, Menzies Sch Hlth Res, Casuarina, NT, Australia	Australia	Charles Darwin Univ	Oceania	0
1623	314	2019		Royal Melbourne Hosp, Peter Doherty Inst Infect & Immun, Epidemiol Unit, Victorian Infect Dis Reference Lab, Melbourne, Vic, Australia	Australia	Royal Melbourne Hosp	Oceania	0
1624	314	2019		Univ Melbourne, Melbourne, Vic, Australia	Australia	Univ Melbourne	Oceania	0
1625	314	2019		Univ Melbourne, Melbourne Sch Populat & Global Hlth, Ctr Epidemiol & Biostat, Melbourne, Vic, Australia	Australia	Univ Melbourne	Oceania	0
1626	314	2019		Univ Melbourne, Melbourne Sch Engn, Comp & Informat Syst, Melbourne, Vic, Australia	Australia	Univ Melbourne	Oceania	0
1627	314	2019		Univ Melbourne, Melbourne Sch Populat & Global Hlth, Melbourne Clin & Translat Sci MCATS Platform, Melbourne, Vic, Australia	Australia	Univ Melbourne	Oceania	0
1628	314	2019		Univ Witwatersrand, Med Res Council Resp & Meningeal Pathogens Res Un, Fac Hlth Sci, Johannesburg, South Africa	South Africa	Univ Witwatersrand	Africa	1
1629	314	2019		Univ Witwatersrand, Natl Res Fdn Vaccine Preventable Dis, Fac Hlth Sci, Dept Sci, Johannesburg, South Africa	South Africa	Univ Witwatersrand	Africa	1
1630	314	2019		Ohio State Univ, Dept Psychiat & Behav Hlth, Wexner Med Ctr, Columbus, OH 43210 USA	USA	Ohio State Univ	Americas	0
1631	314	2019		Ohio State Univ, Inst Behav Med Res, Wexner Med Ctr, Columbus, OH 43210 USA	USA	Ohio State Univ	Americas	0
1632	314	2019		Natl Taiwan Univ Hosp, Dept OBS & GYN, Taipei, Taiwan	China	Natl Taiwan Univ	Asia	0
1633	314	2019		Natl Ctr Child Hlth & Dev, Ctr Maternal Fetal Neonatal & Reprod Med, Div Immunol & Microbiol, Tokyo, Japan	Japan	Natl Ctr Child Hlth & Dev	Asia	0
1634	314	2019		Univ Copenhagen, Herlev & Gentofte Hosp, Copenhagen Prospect Studies Asthma Childhood, Copenhagen, Denmark	Denmark	Univ Copenhagen	Europe	0
1635	314	2019		Chang Gung Mem Hosp, Dept Obstet & Gynecol, Taipei, Taiwan	China	Chang Gung Mem Hosp	Asia	0
1636	314	2019		Chang Gung Univ, Taipei, Taiwan	China	Chang Gung Univ	Asia	0
1637	314	2019		Univ Hosp Geneva, Childrens Hosp Geneva, Dept Pediat, Geneva, Switzerland	Switzerland	Univ Hosp Geneva	Europe	0
1638	314	2019		Fac Med, Geneva, Switzerland	Switzerland	Fac Med, Geneva	Europe	0
1639	314	2019		Cincinnati Childrens Hosp Med Ctr, Global Hlth Ctr, Div Infect Dis, Cincinnati, OH 45229 USA	USA	Cincinnati Childrens Hosp Med Ctr	Americas	0
1640	314	2019		Univ Colorado, Sch Med, Sect Maternal Fetal Med, Dept Obstet & Gynecol, Aurora, CO USA	USA	Univ Colorado	Americas	0
1641	314	2019		Royal Childrens Hosp, Murdoch Childrens Res Inst, Melbourne, Vic, Australia	Australia	Royal Childrens Hosp	Oceania	0
1642	315	2019	[Nadkarni, Abhijit; Garber, Alison; Costa, Sheina; Wood, Sheena; Kumar, Sonali; MacKinnon, Nathalie; Ibrahim, Mariam; Velleman, Richard; Bhatia, Urvita; Fernandes, Godwin] Sangath, Addict Res Grp, H 451 168, Bardez 403501, Goa, India; [Nadkarni, Abhijit] London Sch Hyg & Trop Med, Dept Populat Hlth, Keppel St, London, England; [Nadkarni, Abhijit] Inst Psychiat Psycholoiy & Neurosci, Hlth Serv & P…	Sangath, Addict Res Grp, H 451 168, Bardez 403501, Goa, India	India	Sangath	Asia	0
1643	315	2019		London Sch Hyg & Trop Med, Dept Populat Hlth, Keppel St, London, England	United Kingdom	London Sch Hyg & Trop Med	Europe	0
1644	315	2019		Inst Psychiat Psycholoiy & Neurosci, Hlth Serv & Populat Res Dept, London, England	United Kingdom	Inst Psychiat Psycholoiy & Neurosci	Europe	0
1645	315	2019		South London & Maudsley NHS Fdn Trust, London, England	United Kingdom	South London & Maudsley NHS Fdn Trust	Europe	0
1646	315	2019		Harvard Univ, Boston, MA 02115 USA	USA	Harvard Univ	Americas	0
1647	315	2019		McGill Univ, Fac Med, Montreal, PQ, Canada	Canada	McGill Univ	Americas	0
1648	315	2019		Univ Bath, Dept Psychol, Bath, Avon, England	United Kingdom	Univ Bath	Europe	0
1649	315	2019		Univ Ghana, Sch Publ Hlth, Accra, Ghana	Ghana	Univ Ghana	Africa	1
1650	315	2019		Inst Psychiat & Human Behav, Bambolim, Goa, India	India	Inst Psychiat & Human Behav	Asia	0
1651	316	2019	[Sulaiman, Surajo Kamilu; Aldersey, Heather Michelle; Fayed, Nora; Okyere, Christiana] Queens Univ, Sch Rehabil Therapy, Louise D Acton Bldg,31 George St, Kingston, ON K7L 3N6, Canada; [Kaka, Bashir] Bayero Univ, Fac Allied Hlth Sci, Dept Physiotherapy, Coll Hlth Sci, PMB 3011, Kano, Nigeria	Queens Univ, Sch Rehabil Therapy, Louise D Acton Bldg,31 George St, Kingston, ON K7L 3N6, Canada	Canada	Queens Univ	Americas	0
1652	316	2019		Bayero Univ, Fac Allied Hlth Sci, Dept Physiotherapy, Coll Hlth Sci, PMB 3011, Kano, Nigeria	Nigeria	Bayero Univ	Africa	1
1653	317	2019	[El Asri, Abad Cherif; Arnaout, Mohamed M.; Gerges, Mina M.; Schwartz, Theodore H.] New York Presbyterian Hosp, Dept Neurosurg, Weill Cornell Med, New York, NY 10032 USA; [Schwartz, Theodore H.] New York Presbyterian Hosp, Dept Otolaryngol & Neurosci, Weill Cornell Med, New York, NY 10032 USA; [El Asri, Abad Cherif; Gazzaz, Miloudi; El Mostarchid, Brahim] Mohamed V Mil Hosp, Dept Neurosurg, Rabat…	New York Presbyterian Hosp, Dept Neurosurg, Weill Cornell Med, New York, NY 10032 USA	USA	New York Presbyterian Hosp	Americas	0
1654	317	2019		New York Presbyterian Hosp, Dept Otolaryngol & Neurosci, Weill Cornell Med, New York, NY 10032 USA	USA	New York Presbyterian Hosp	Americas	0
1655	317	2019		Mohamed V Mil Hosp, Dept Neurosurg, Rabat, Morocco	Morocco	Mohamed V Mil Hosp	Africa	1
1656	317	2019		Zagazig Univ, Fac Med, Dept Neurosurg, Shargia, Egypt	Egypt	Zagazig Univ	Africa	1
1657	317	2019		Ain Shams Univ, Fac Med, Dept Neurosurg, Cairo, Egypt	Egypt	Ain Shams Univ	Africa	1
1658	318	2019	[Smolak, Alex; Chemaitelly, Hiam; Abu-Raddad, Laith J.] Cornell Univ, Qatar Fdn Educ City, Weill Cornell Med Qatar, Infect Dis Epidemiol Grp, POB 24144, Doha, Qatar; [Hermez, Joumana G.] WHO, Reg Off Eastern Mediterranean, HIV Hepatitis STIs Unit, Dept Communicable Dis, Cairo, Egypt; [Low, Nicola] Univ Bern, Inst Social & Prevent Med, Bern, Switzerland; [Abu-Raddad, Laith J.] Cornell Univ, Weill …	Cornell Univ, Qatar Fdn Educ City, Weill Cornell Med Qatar, Infect Dis Epidemiol Grp, POB 24144, Doha, Qatar	Qatar	Cornell Univ	Asia	0
1659	318	2019		WHO, Reg Off Eastern Mediterranean, HIV Hepatitis STIs Unit, Dept Communicable Dis, Cairo, Egypt	Egypt	WHO	Africa	1
1660	318	2019		Univ Bern, Inst Social & Prevent Med, Bern, Switzerland	Switzerland	Univ Bern	Europe	0
1661	318	2019		Cornell Univ, Weill Cornell Med, Dept Healthcare Policy & Res, New York, NY 10021 USA	USA	Cornell Univ	Americas	0
1662	318	2019		Hamad Bin Khalifa Univ, Coll Hlth & Life Sci, Doha, Qatar	Qatar	Hamad Bin Khalifa Univ	Asia	0
1663	319	2019	[Cormick, Gabriela; Belizan, Jose M.] Consejo Nacl Invest Cient & Tecn, IECS, Inst Clin Effectiveness & Hlth Policy, Dept Mother & Child Hlth Res, Buenos Aires, DF, Argentina; [Cormick, Gabriela] Univ Cape Town, Dept Human Biol, Fac Hlth Sci, Cape Town, South Africa; [Ciapponi, Agustin] Consejo Nacl Invest Cient & Tecn, IECS, Inst Clin Effectiveness & Hlth Policy, Argentine Cochrane Ctr, Buenos A…	Consejo Nacl Invest Cient & Tecn, IECS, Inst Clin Effectiveness & Hlth Policy, Dept Mother & Child Hlth Res, Buenos Aires, DF, Argentina	Argentina	Consejo Nacl Invest Cient & Tecn	Americas	0
1664	319	2019		Univ Cape Town, Dept Human Biol, Fac Hlth Sci, Cape Town, South Africa	South Africa	Univ Cape Town	Africa	1
1665	319	2019		Consejo Nacl Invest Cient & Tecn, IECS, Inst Clin Effectiveness & Hlth Policy, Argentine Cochrane Ctr, Buenos Aires, DF, Argentina	Argentina	Consejo Nacl Invest Cient & Tecn	Americas	0
1666	319	2019		WHO, Dept Reprod Hlth & Res, World Bank Special Programme Res Dev & Res Traini, HRP,UNDP,UNFPA,UNICEF, Geneva, Switzerland	Switzerland	WHO	Europe	0
1667	320	2019	[Wassie, Yibeltal T.; Adaramola, Muyiwa S.] Norwegian Univ Life Sci NMBU, Fac Environm Sci & Nat Resource Management, POB 5003, NO-1432 As, Norway; [Wassie, Yibeltal T.] Hawassa Univ, Wondo Genet Coll Forestry & Nat Resources, POB 128, Shashemene, Ethiopia	Norwegian Univ Life Sci NMBU, Fac Environm Sci & Nat Resource Management, POB 5003, NO-1432 As, Norway	Norway	Norwegian Univ Life Sci NMBU	Europe	0
1668	320	2019		Hawassa Univ, Wondo Genet Coll Forestry & Nat Resources, POB 128, Shashemene, Ethiopia	Ethiopia	Hawassa Univ	Africa	1
1669	321	2019	[Dessie, Getenet; Amare, Desalegne; Dagnew, Amare Belachew] Bahir Dar Univ, Sch Hlth Sci, Dept Nursing, Coll Med & Hlth Sci, POB 79, Bahir Dar, Ethiopia; [Mulugeta, Henok; Kassa, Dessalegn Haile; Wagnew, Fasil] Debre Markos Univ, Dept Nursing, Coll Hlth Sci, POB 269, Debre Markos, Ethiopia; [Negesse, Ayenew] Debre Markos Univ, Dept Human Nutr & Food Sci, Coll Hlth Sci, POB 269, Debre Markos, Ethi…	Bahir Dar Univ, Sch Hlth Sci, Dept Nursing, Coll Med & Hlth Sci, POB 79, Bahir Dar, Ethiopia	Ethiopia	Bahir Dar Univ	Africa	1
1670	321	2019		Debre Markos Univ, Dept Nursing, Coll Hlth Sci, POB 269, Debre Markos, Ethiopia	Ethiopia	Debre Markos Univ	Africa	1
1671	321	2019		Debre Markos Univ, Dept Human Nutr & Food Sci, Coll Hlth Sci, POB 269, Debre Markos, Ethiopia	Ethiopia	Debre Markos Univ	Africa	1
1672	321	2019		Debre Markos Univ, Coll Hlth Sci, POB 269, Debre Markos, Ethiopia	Ethiopia	Debre Markos Univ	Africa	1
1673	321	2019		Deakin Univ, IPAN, Geelong, Vic, Australia	Australia	Deakin Univ	Oceania	0
1674	321	2019		Touro Univ Calif, Coll Educ & Hlth Sci, Publ Hlth Program, 1310 Club Dr, Vallejo, CA 94592 USA	USA	Touro Univ Calif	Americas	0
1675	322	2019	[Gebreyohannes, Eyob Alemayehu; Netere, Adeladlew Kassie; Belachew, Sewunet Admasu] Univ Gondar, Coll Med & Hlth Sci, Sch Pharm, Dept Clin Pharm, Gondar, Ethiopia	Univ Gondar, Coll Med & Hlth Sci, Sch Pharm, Dept Clin Pharm, Gondar, Ethiopia	Ethiopia	Univ Gondar	Africa	1
1676	323	2019	[Dlamini, Siyabonga B.; Sartorius, Benn; Ginindza, Themba] Univ KwaZulu Natal, Sch Nursing & Publ Hlth, Discipline Publ Hlth Med, Durban, South Africa; [Sartorius, Benn] Univ Washington, Sch Med, Hlth Metr Sci, Seattle, WA USA; [Sartorius, Benn] London Sch Hyg & Trop Med, Dept Dis Control, Fac Infect & Trop Dis, London, England	Univ KwaZulu Natal, Sch Nursing & Publ Hlth, Discipline Publ Hlth Med, Durban, South Africa	South Africa	Univ KwaZulu Natal	Africa	1
1677	323	2019		Univ Washington, Sch Med, Hlth Metr Sci, Seattle, WA USA	USA	Univ Washington	Americas	0
1678	323	2019		London Sch Hyg & Trop Med, Dept Dis Control, Fac Infect & Trop Dis, London, England	United Kingdom	London Sch Hyg & Trop Med	Europe	0
1679	325	2019	[Uneke, Chigozie Jesse; Uro-Chukwu, Henry Chukwuemeka; Chukwu, Onyedikachi Echefu] Ebonyi State Univ, African Inst Hlth Policy & Hlth Syst, PMB 053, Abakaliki, Nigeria	Ebonyi State Univ, African Inst Hlth Policy & Hlth Syst, PMB 053, Abakaliki, Nigeria	Nigeria	Ebonyi State Univ	Africa	1
1680	326	2019	[Businge, Charles Bitamazire; Kengne, Andre Pascal] Univ Cape Town, Fac Hlth Sci, Dept Med, Cape Town, South Africa; [Businge, Charles Bitamazire] Walter Sisulu Univ, Fac Hlth Sci, Dept Obstet & Gynaecol, Private Bag X1 WSU, ZA-5117 Mthatha, South Africa; [Longo-Mbenza, Benjamin] Univ Kinshasa, Fac Med, Kinshasa, DEM REP CONGO; [Kengne, Andre Pascal] South African Med Res Council, Noncommunicable…	Univ Cape Town, Fac Hlth Sci, Dept Med, Cape Town, South Africa	South Africa	Univ Cape Town	Africa	1
1681	326	2019		Walter Sisulu Univ, Fac Hlth Sci, Dept Obstet & Gynaecol, Private Bag X1 WSU, ZA-5117 Mthatha, South Africa	South Africa	Walter Sisulu Univ	Africa	1
1682	326	2019		Univ Kinshasa, Fac Med, Kinshasa, DEM REP CONGO	Congo	Univ Kinshasa	Africa	1
1683	326	2019		South African Med Res Council, Noncommunicable Dis Res Unit, Cape Town, South Africa	South Africa	South African Med Res Council	Africa	1
1684	327	2019	[Kebede, Kindie Mitiku] Mizan Tepi Univ, Coll Hlth Sci, Dept Publ Hlth, Tepi, Ethiopia; [Abateneh, Dejene Derseh; Manaye, Gizachew Ayele] Mizan Tepi Univ, Coll Hlth Sci, Dept Med Lab Sci, Tepi, Ethiopia; [Belay, Alemayehu Sayih] Mizan Tepi Univ, Coll Hlth Sci, Dept Nursing, Tepi, Ethiopia	Mizan Tepi Univ, Coll Hlth Sci, Dept Publ Hlth, Tepi, Ethiopia	Ethiopia	Mizan Tepi Univ	Africa	1
1685	327	2019		Mizan Tepi Univ, Coll Hlth Sci, Dept Med Lab Sci, Tepi, Ethiopia	Ethiopia	Mizan Tepi Univ	Africa	1
1686	327	2019		Mizan Tepi Univ, Coll Hlth Sci, Dept Nursing, Tepi, Ethiopia	Ethiopia	Mizan Tepi Univ	Africa	1
1687	328	2019	[Sherif, Nourin Ali] Mansoura Univ, Fac Med, Mansoura, Egypt; [Sherif, Nourin Ali; Le Van Thanh; Elsayed, Ghadeer Gamal; Elkady, Aya Hesham; Elshafay, Abdelrahman; Le Huu Nhat Minh; Nhu, Mai Y.; Thai Le Ba Nghia; Mohammed, Abdelrhman Tarek; Eid, Peter Samuel] Online Res Club, Nagasaki, Japan; [Morra, Mostafa Ebraheem; Elshafay, Abdelrahman; Mohammed, Abdelrhman Tarek] Al Azhar Univ, Fac Med, Cair…	Mansoura Univ, Fac Med, Mansoura, Egypt	Egypt	Mansoura Univ	Africa	1
1688	328	2019		Online Res Club, Nagasaki, Japan	Japan	Online Res Club	Asia	0
1689	328	2019		Al Azhar Univ, Fac Med, Cairo, Egypt	Egypt	Al Azhar Univ	Africa	1
1690	328	2019		Univ Med & Pharm Ho Chi Minh City, Fac Med, Ho Chi Minh City, Vietnam	Vietnam	Univ Med & Pharm Ho Chi Minh City	Asia	0
1691	328	2019		Benha Univ, Fac Med, Banha, Egypt	Egypt	Benha Univ	Africa	1
1692	328	2019		Menoufia Univ, Fac Med, Shibin Al Kawm, Egypt	Egypt	Menoufia Univ	Africa	1
1693	328	2019		Thai Binh Univ Med & Pharm, Dept Obstet & Gynecol, Thai Binh, Vietnam	Vietnam	Thai Binh Univ Med & Pharm	Asia	0
1694	328	2019		Al Azhar Univ, Fac Med, Dept Cardiol, Cairo, Egypt	Egypt	Al Azhar Univ	Africa	1
1695	328	2019		Vo Truong Toan Univ, Fac Med, Hau Giang, Vietnam	Vietnam	Vo Truong Toan Univ	Asia	0
1696	328	2019		Ain Shams Univ, Fac Med, Cairo, Egypt	Egypt	Ain Shams Univ	Africa	1
1697	328	2019		Damascus Univ, Fac Med, Damascus, Syria	Syria	Damascus Univ	Asia	0
1698	328	2019		Nagasaki Univ, Inst Trop Med NEKKEN, Dept Immunogenet, Leading Grad Sch Program, Nagasaki, Japan	Japan	Nagasaki Univ	Asia	0
1699	328	2019		Nagasaki Univ, Grad Sch Biomed Sci, Nagasaki, Japan	Japan	Nagasaki Univ	Asia	0
1700	328	2019		Ton Duc Thang Univ, Evidence Based Med Res Grp, Ho Chi Minh City, Vietnam	Vietnam	Ton Duc Thang Univ	Asia	0
1701	328	2019		Ton Duc Thang Univ, Fac Appl Sci, Ho Chi Minh City, Vietnam	Vietnam	Ton Duc Thang Univ	Asia	0
1702	329	2019	[Asombang, Akwi W.] Brown Univ, Warren Alpert Med Sch, Div Gastroenterol Hepatol, POB 240,110 Lockwood St, Providence, RI 02903 USA; [Chishinga, Nathaniel] Fulton Cty Govt, Dept HIV Eliminat, Atlanta, GA 30303 USA; [Nkhoma, Alick] Univ Hosp North Midlands NHS Trust, Royal Stoke Univ Hosp, Dept Gastroenterol, Stoke On Trent ST4 6QG, Staffs, England; [Chipaila, Jackson] Univ Teaching Hosp Adult Hos…	Brown Univ, Warren Alpert Med Sch, Div Gastroenterol Hepatol, POB 240,110 Lockwood St, Providence, RI 02903 USA	USA	Brown Univ	Americas	0
1703	329	2019		Fulton Cty Govt, Dept HIV Eliminat, Atlanta, GA 30303 USA	USA	Fulton Cty Govt	Americas	0
1704	329	2019		Univ Hosp North Midlands NHS Trust, Royal Stoke Univ Hosp, Dept Gastroenterol, Stoke On Trent ST4 6QG, Staffs, England	United Kingdom	Univ Hosp North Midlands NHS Trust	Europe	0
1705	329	2019		Univ Teaching Hosp Adult Hosp, Dept Surg, Lusaka 10101, Zambia	Zambia	Univ Teaching Hosp Adult Hosp	Africa	1
1706	329	2019		Levy Mwanawasa Univ, Dept Med, Teaching Hosp, Trop Gastroenterol & Nutr Grp TROPGAN, Lusaka 10101, Zambia	Zambia	Levy Mwanawasa Univ	Africa	1
1707	329	2019		Univ New Mexico, Dept Med, Albuquerque, NM 87106 USA	USA	Univ New Mexico	Americas	0
1708	329	2019		Brown Univ, Dept Med, Providence, RI 02903 USA	USA	Brown Univ	Americas	0
1709	329	2019		Canc Dis Hosp, Hematol Oncol, Lusaka 10101, Zambia	Zambia	Canc Dis Hosp	Africa	1
1710	329	2019		Med Coll Wisconsin, Dept Med & Pediat, Milwaukee, WI 53226 USA	USA	Med Coll Wisconsin	Americas	0
1711	330	2019	[Adom, T.; Puoane, T.] Univ Western Cape, Fac Community & Hlth Sci, Sch Publ Hlth, Cape Town, South Africa; [Adom, T.] Ghana Atom Energy Commiss, Radiol & Med Sci Res Inst, Nutr Res Ctr, Accra, Ghana; [Kengne, A. P.] South African Med Res Council, Noncommunicable Dis Res Unit, Cape Town, South Africa; [De Villiers, A.] South African Med Res Council, Div Res Capac Dev, Cape Town, South Africa	Univ Western Cape, Fac Community & Hlth Sci, Sch Publ Hlth, Cape Town, South Africa	South Africa	Univ Western Cape	Africa	1
1712	330	2019		Ghana Atom Energy Commiss, Radiol & Med Sci Res Inst, Nutr Res Ctr, Accra, Ghana	Ghana	Ghana Atom Energy Commiss	Africa	1
1713	330	2019		South African Med Res Council, Noncommunicable Dis Res Unit, Cape Town, South Africa	South Africa	South African Med Res Council	Africa	1
1714	330	2019		South African Med Res Council, Div Res Capac Dev, Cape Town, South Africa	South Africa	South African Med Res Council	Africa	1
1715	331	2019	[Madden, Victoria J.; Bedwell, Gillian J.] Univ Cape Town, Neurosci Inst, D23 30 Groote Schuur Hosp, Dept Anaesthesia & Perioperat Med,Pain Unit, ZA-7925 Cape Town, South Africa; [Madden, Victoria J.] Univ Cape Town, Dept Psychiat & Mental Hlth, Cape Town, South Africa; [Bedwell, Gillian J.] Univ Cape Town, Dept Hlth & Rehabil Sci, Cape Town, South Africa; [Chikezie, Prince C.; Kamerman, Peter R.…	Univ Cape Town, Neurosci Inst, D23 30 Groote Schuur Hosp, Dept Anaesthesia & Perioperat Med,Pain Unit, ZA-7925 Cape Town, South Africa	South Africa	Univ Cape Town	Africa	1
1716	331	2019		Univ Cape Town, Dept Psychiat & Mental Hlth, Cape Town, South Africa	South Africa	Univ Cape Town	Africa	1
1717	331	2019		Univ Cape Town, Dept Hlth & Rehabil Sci, Cape Town, South Africa	South Africa	Univ Cape Town	Africa	1
1718	331	2019		Univ Witwatersrand, Sch Physiol, Fac Hlth Sci, Johannesburg, South Africa	South Africa	Univ Witwatersrand	Africa	1
1719	331	2019		Imperial Coll London, Dept Surg & Canc, Pain Res Grp, Fac Med, London, England	United Kingdom	Imperial Coll London	Europe	0
1720	331	2019		Curtin Univ, Sch Pharm & Biomed Sci, Fac Hlth Sci, Perth, WA, Australia	Australia	Curtin Univ	Oceania	0
1721	332	2019	[Mouiche, Mohamed Moctar Mouliom; Moffo, Frederic; Okah-Nnane, Ndode Herman; Mapiefou, Nabilah Pemi; Awah-Ndukum, Julius] Univ Ngaoundere, Sch Vet Med & Sci, Dept Pharm Pharmacol & Toxicol, Ngaoundere, Cameroon; [Mouiche, Mohamed Moctar Mouliom; LeBreton, Matthew] MOSAIC, Yaounde, Cameroon; [Moffo, Frederic; Awah-Ndukum, Julius] Univ Dschang, Fac Agron & Agr Sci, Dept Zootech, Lab Anim Physiol & …	Univ Ngaoundere, Sch Vet Med & Sci, Dept Pharm Pharmacol & Toxicol, Ngaoundere, Cameroon	Cameroon	Univ Ngaoundere	Africa	1
1722	332	2019		MOSAIC, Yaounde, Cameroon	Cameroon	MOSAIC	Africa	1
1723	332	2019		Univ Dschang, Fac Agron & Agr Sci, Dept Zootech, Lab Anim Physiol & Hlth, Dschang, Cameroon	Cameroon	Univ Dschang	Africa	1
1724	332	2019		Univ Buea, Dept Microbiol & Parasitol, Fac Sci, Buea, Cameroon	Cameroon	Univ Buea	Africa	1
1725	332	2019		Wakwa Reg Ctr, Inst Agr Res Dev, Vet Res Lab, Ngaoundere, Cameroon	Cameroon	Wakwa Reg Ctr	Africa	1
1726	332	2019		Johns Hopkins Cameroon Program, Yaounde, Cameroon	Cameroon	Johns Hopkins Cameroon Program	Africa	1
1727	332	2019		Natl Vet Lab LANAVET, Yaounde, Cameroon	Cameroon	Natl Vet Lab LANAVET	Africa	1
1728	332	2019		Univ Montagnes, Fac Hlth Sci, Bangangte, Cameroon	Cameroon	Univ Montagnes	Africa	1
1729	332	2019		Natl Publ Hlth Lab LNSP, Yaounde, Cameroon	Cameroon	Natl Publ Hlth Lab LNSP	Africa	1
1730	332	2019		Epidemiol Publ Hlth Vet Assoc ESPV, Yaounde, Cameroon	Cameroon	Epidemiol Publ Hlth Vet Assoc ESPV	Africa	1
1731	332	2019		Minist Livestock Fisheries & Anim Ind MINEPIA, Cameroon Epidemiol Network Anim Dis RESCAM, Yaounde, Cameroon	Cameroon	Minist Livestock Fisheries & Anim Ind MINEPIA	Africa	1
1732	332	2019		Univ Bamenda, Coll Technol, Bambili, Cameroon	Cameroon	Univ Bamenda	Africa	1
1733	333	2019	[Yazie, Teshiwal Deress; Chufa, Kasaw Adane; Tebeje, Mekonnen Girma] Univ Gondar, Coll Med & Hlth Sci, Sch Biomed & Lab Sci, Unit Qual Assurance & Lab Management, POB 196, Gondar, Ethiopia	Univ Gondar, Coll Med & Hlth Sci, Sch Biomed & Lab Sci, Unit Qual Assurance & Lab Management, POB 196, Gondar, Ethiopia	Ethiopia	Univ Gondar	Africa	1
1734	334	2019	[Nansseu, Jobert Richie] Univ Yaounde I, Fac Med & Biomed Sci, Dept Publ Hlth, Yaounde, Cameroon; [Nansseu, Jobert Richie] Minist Publ Hlth, Dept Dis Epidem & Pandem Control, Yaounde, Cameroon; [Noubiap, Jean Jacques] Univ Cape Town, Dept Med, Cape Town, South Africa; [Noubiap, Jean Jacques] Groote Schuur Hosp, Cape Town, South Africa; [Bigna, Jean Joel] Ctr Pasteur Cameroon, Dept Epidemiol & Pub…	Univ Yaounde I, Fac Med & Biomed Sci, Dept Publ Hlth, Yaounde, Cameroon	Cameroon	Univ Yaounde I	Africa	1
1735	334	2019		Minist Publ Hlth, Dept Dis Epidem & Pandem Control, Yaounde, Cameroon	Cameroon	Minist Publ Hlth, Dept Dis Epidem & Pandem Control	Africa	1
1736	334	2019		Univ Cape Town, Dept Med, Cape Town, South Africa	South Africa	Univ Cape Town	Africa	1
1737	334	2019		Groote Schuur Hosp, Cape Town, South Africa	South Africa	Groote Schuur Hosp	Africa	1
1738	334	2019		Ctr Pasteur Cameroon, Dept Epidemiol & Publ Hlth, Yaounde, Cameroon	Cameroon	Ctr Pasteur Cameroon	Africa	1
1739	334	2019		Univ Paris Sud XI, Fac Med, Sch Publ Hlth, Le Kremlin Bicetre, France	France	Univ Paris	Europe	0
1740	335	2019	[Nkhata, Loveness A.; Brink, Yolandi; Ernstzen, Dawn; Louw, Quinnette A.] Stellenbosch Univ, Dept Hlth & Rehabil Sci, Div Physiotherapy, Cape Town, South Africa; [Nkhata, Loveness A.] Univ Zambia, Sch Hlth Sci, Dept Physiotherapy, Lusaka, Zambia	Stellenbosch Univ, Dept Hlth & Rehabil Sci, Div Physiotherapy, Cape Town, South Africa	South Africa	Stellenbosch Univ	Africa	1
1741	335	2019		Univ Zambia, Sch Hlth Sci, Dept Physiotherapy, Lusaka, Zambia	Zambia	Univ Zambia	Africa	1
1742	336	2019	[Muzumbukilwa, Willy Tambwe; Kadima, Mukanda Gedeon; Nlooto, Manimbulu; Owira, Peter Mark Oroma] Univ KwaZulu Natal, Sch Hlth Sci, Discipline Pharmaceut Sci, Westville Campus,Univ Rd, ZA-4001 Durban, South Africa	Univ KwaZulu Natal, Sch Hlth Sci, Discipline Pharmaceut Sci, Westville Campus,Univ Rd, ZA-4001 Durban, South Africa	South Africa	Univ KwaZulu Natal	Africa	1
1743	337	2019	[Downe, Soo; Finlayson, Kenneth W.] Univ Cent Lancashire, Preston, Lancs, England; [Lawrie, Theresa A.] Evidence Based Med Consultancy Ltd, Bath, Avon, England; [Lewin, Simon A.; Glenton, Claire; Rosenbaum, Sarah] Norwegian Inst Publ Hlth, Oslo, Norway; [Lewin, Simon A.] South African Med Res Council, Hlth Syst Res Unit, Cape Town, South Africa; [Barreix, Maria; Tuncalp, Ozge] WHO, World Bank Spe…	Univ Cent Lancashire, Preston, Lancs, England	United Kingdom	Univ Cent Lancashire	Europe	0
1744	337	2019		Evidence Based Med Consultancy Ltd, Bath, Avon, England	United Kingdom	Evidence Based Med Consultancy Ltd	Europe	0
1745	337	2019		Norwegian Inst Publ Hlth, Oslo, Norway	Norway	Norwegian Inst Publ Hlth	Europe	0
1746	337	2019		South African Med Res Council, Hlth Syst Res Unit, Cape Town, South Africa	South Africa	South African Med Res Council	Africa	1
1747	337	2019		WHO, World Bank Special Programme Res Dev & Res Traini, Dept Reprod Hlth & Res Including, UNDP,UNFPA,UNICEF, Geneva, Switzerland	Switzerland	WHO	Europe	0
1748	338	2019	[Glenton, Claire; Lewin, Simon; Rosenbaum, Sarah] Norwegian Inst Publ Hlth, Oslo, Norway; [Lewin, Simon] South African Med Res Council, Hlth Syst Res Unit, Cape Town, South Africa; [Lawrie, Theresa A.] Evidence Based Med Consultancy Ltd, Bath, Avon, England; [Barreix, Maria; Tamrat, Tigest; Tuncalp, Ozge] WHO, World Bank Special Programme Res Dev & Res Traini, Dept Reprod Hlth & Res Including, UN…	Norwegian Inst Publ Hlth, Oslo, Norway	Norway	Norwegian Inst Publ Hlth	Europe	0
1749	338	2019		South African Med Res Council, Hlth Syst Res Unit, Cape Town, South Africa	South Africa	South African Med Res Council	Africa	1
1750	338	2019		Evidence Based Med Consultancy Ltd, Bath, Avon, England	United Kingdom	Evidence Based Med Consultancy Ltd	Europe	0
1751	338	2019		WHO, World Bank Special Programme Res Dev & Res Traini, Dept Reprod Hlth & Res Including, UNDP,UNFPA,UNICEF, Geneva, Switzerland	Switzerland	WHO	Europe	0
1752	338	2019		Univ Cent Lancashire, Preston, Lancs, England	United Kingdom	Univ Cent Lancashire	Europe	0
1753	339	2019	[Lewin, Simon; Glenton, Claire; Rosenbaum, Sarah] Norwegian Inst Publ Hlth, Oslo, Norway; [Lewin, Simon] South African Med Res Council, Hlth Syst Res Unit, Cape Town, South Africa; [Lawrie, Theresa A.] Evidence Based Med Consultancy, Bath, Avon, England; [Downe, Soo; Finlayson, Kenneth W.] Univ Cent Lancashire, Preston, Lancs, England; [Barreix, Maria; Tuncalp, Ozge] WHO, World Bank Special Progr…	Norwegian Inst Publ Hlth, Oslo, Norway	Norway	Norwegian Inst Publ Hlth	Europe	0
1754	339	2019		South African Med Res Council, Hlth Syst Res Unit, Cape Town, South Africa	South Africa	South African Med Res Council	Africa	1
1755	339	2019		Evidence Based Med Consultancy, Bath, Avon, England	United Kingdom	Evidence Based Med Consultancy Ltd	Europe	0
1756	339	2019		Univ Cent Lancashire, Preston, Lancs, England	United Kingdom	Univ Cent Lancashire	Europe	0
1757	339	2019		WHO, World Bank Special Programme Res Dev & Res Traini, Dept Reprod Hlth & Res Including, UNDP,UNFPA,UNICEF, Geneva, Switzerland	Switzerland	WHO	Europe	0
1758	340	2019	[Okuchi, Sachi; Lewis, Martin; Hassanein, Sara M.; Sanverdi, Eser; Golay, Xavier; Thust, Stefanie; Bisdas, Sotirios] UCL, Inst Neurol, Dept Brain Repair & Rehabil, London, England; [Rojas-Garcia, Antonio; Panovska-Griffiths, Jasmina] UCL, Dept Appl Hlth Res, London, England; [Ulyte, Agne] Univ Zurich, Epidemiol Biostat & Prevent Inst, Zurich, Switzerland; [Lopez, Ingeborg] Inst Neurosurg Dr A Ase…	UCL, Inst Neurol, Dept Brain Repair & Rehabil, London, England	United Kingdom	UCL	Europe	0
1759	340	2019		UCL, Dept Appl Hlth Res, London, England	United Kingdom	UCL	Europe	0
1760	340	2019		Univ Zurich, Epidemiol Biostat & Prevent Inst, Zurich, Switzerland	Switzerland	Univ Zurich	Europe	0
1761	340	2019		Inst Neurosurg Dr A Asenjo, Neuroradiol, Santiago, Chile	Chile	Inst Neurosurg Dr A Asenjo	Americas	0
1762	340	2019		Vilnius Univ, Fac Med, Diagnost & Intervent Radiol Dept, NCI, Vilnius, Lithuania	Lithuania	Vilnius Univ	Europe	0
1763	340	2019		Assiut Univ, Fac Med, Diagnost Radiol Dept, Assiut, Egypt	Egypt	Assiut Univ	Africa	1
1764	340	2019		Natl Hosp Neurol & Neurosurg, Lysholm Dept Neuroradiol, London, England	United Kingdom	Natl Hosp Neurol & Neurosurg	Europe	0
1765	341	2019	[Muche, Achenef Asmamaw] Univ Ibadan, Pan African Univ, Life & Earth Sci Inst, Dept Obstet & Gynaecol,Coll Med, Ibadan, Nigeria; [Olayemi, Oladapo O.] Univ Ibadan, Univ Coll Hosp, Coll Med, Dept Obstet & Gynaecol, Ibadan, Nigeria; [Muche, Achenef Asmamaw; Gete, Yigzaw Kebede] Univ Gondar, Inst Publ Hlth, Dept Epidemiol & Biostat, Gondar, Ethiopia	Univ Ibadan, Pan African Univ, Life & Earth Sci Inst, Dept Obstet & Gynaecol,Coll Med, Ibadan, Nigeria	Nigeria	Univ Ibadan	Africa	1
1766	341	2019		Univ Ibadan, Univ Coll Hosp, Coll Med, Dept Obstet & Gynaecol, Ibadan, Nigeria	Nigeria	Univ Ibadan	Africa	1
1767	341	2019		Univ Gondar, Inst Publ Hlth, Dept Epidemiol & Biostat, Gondar, Ethiopia	Ethiopia	Univ Gondar	Africa	1
1768	342	2019	[Mhlongo, Euphemia Mbali] Univ KwaZulu Natal, Sch Nursing & Publ Hlth, Discipline Nursing, Private Bag X54001, ZA-4000 Durban, South Africa; [Lutge, Elizabeth] KwaZulu Natal Dept Hlth, Pietermaritzburg, South Africa	Univ KwaZulu Natal, Sch Nursing & Publ Hlth, Discipline Nursing, Private Bag X54001, ZA-4000 Durban, South Africa	South Africa	Univ KwaZulu Natal	Africa	1
1769	342	2019		KwaZulu Natal Dept Hlth, Pietermaritzburg, South Africa	South Africa	KwaZulu Natal Dept Hlth	Africa	1
1770	343	2019	[Macura, Biljana; Haddaway, Neal R.] Stockholm Environm Inst, Linnegatan 87D, Stockholm, Sweden; [Johannesdottir, Solveig L.] Res Inst Sweden, Ultunaallen 4, Uppsala, Sweden; [Piniewski, Mikolaj] Warsaw Univ Life Sci, Dept Hydraul Engn, Nowrsynowska 166, PL-02787 Warsaw, Poland; [Haddaway, Neal R.] Univ Johannesburg, Africa Ctr Evidence, Johannesburg, South Africa; [Kvarnstrom, Elisabeth] Res Ins…	Stockholm Environm Inst, Linnegatan 87D, Stockholm, Sweden	Sweden	Stockholm Environm Inst	Europe	0
1771	343	2019		Res Inst Sweden, Ultunaallen 4, Uppsala, Sweden	Sweden	Res Inst Sweden	Europe	0
1772	343	2019		Warsaw Univ Life Sci, Dept Hydraul Engn, Nowrsynowska 166, PL-02787 Warsaw, Poland	Poland	Warsaw Univ Life Sci	Europe	0
1773	343	2019		Univ Johannesburg, Africa Ctr Evidence, Johannesburg, South Africa	South Africa	Univ Johannesburg	Africa	1
1774	343	2019		Res Inst Sweden, Drottning Kristinas Vag 61, Stockholm, Sweden	Sweden	Res Inst Sweden	Europe	0
1775	344	2019	[Simba, Hannah; Sewram, Vikash] Stellenbosch Univ, Fac Med & Hlth Sci, Dept Global Hlth, African Canc Inst,Div Hlth Syst & Publ Hlth, Cape Town, South Africa; [Kuivaniemi, Helena; Tromp, Gerard] Stellenbosch Univ, Fac Med & Hlth Sci, Dept Biomed Sci, Div Mol Biol & Human Genet, Cape Town, South Africa; [Lutje, Vittoria] Cochrane Infect Dis Grp, Liverpool, Merseyside, England; [Tromp, Gerard] Stel…	Stellenbosch Univ, Fac Med & Hlth Sci, Dept Global Hlth, African Canc Inst,Div Hlth Syst & Publ Hlth, Cape Town, South Africa	South Africa	Stellenbosch Univ	Africa	1
1776	344	2019		Stellenbosch Univ, Fac Med & Hlth Sci, Dept Biomed Sci, Div Mol Biol & Human Genet, Cape Town, South Africa	South Africa	Stellenbosch Univ	Africa	1
1777	344	2019		Cochrane Infect Dis Grp, Liverpool, Merseyside, England	United Kingdom	Iberoamer Cochrane Ctr	Europe	0
1778	344	2019		Stellenbosch Univ, Bioinformat Unit, South African TB Bioinfonnat Initiat, Cape Town, South Africa	South Africa	Stellenbosch Univ	Africa	1
1779	344	2019		Stellenbosch Univ, DST NRF Ctr Excellence Biomed TB Res, Cape Town, South Africa	South Africa	Stellenbosch Univ	Africa	1
1780	344	2019		Stellenbosch Univ, South African Med Res Council Ctr TB Res, Cape Town, South Africa	South Africa	Stellenbosch Univ	Africa	1
1781	344	2019		Stellenbosch Univ, Ctr Bioinformat & Computat Biol, Stellenbosch, South Africa	South Africa	Stellenbosch Univ	Africa	1
1782	345	2019	[Morsy, Sara] Tanta Univ, Med Biochem & Mol Biol Dept, Fac Med, Tanta, Egypt; [Morsy, Sara; Khalil, Samar Morsy; Doheim, Mohamed Fahmy; Kamel, Mohamed Gomaa; El-Basiony, Doaa Saeed Mahmoud; Hassan, Hossam Idrees Ahmed; Eisa, Ahmed Abdelaziz; Cao Thi Anh Ngoc; Nguyen Phu Dang] Nagasaki Univ, Nagasaki, Japan; [Khalil, Samar Morsy] Natl Inst Neuromotor Syst, Cairo, Egypt; [Doheim, Mohamed Fahmy] Ale…	Tanta Univ, Med Biochem & Mol Biol Dept, Fac Med, Tanta, Egypt	Egypt	Tanta Univ	Africa	1
1783	345	2019		Nagasaki Univ, Nagasaki, Japan	Japan	Nagasaki Univ	Asia	0
1784	345	2019		Natl Inst Neuromotor Syst, Cairo, Egypt	Egypt	Natl Inst Neuromotor Syst	Africa	1
1785	345	2019		Alexandria Univ, Fac Med, Alexandria, Egypt	Egypt	Alexandria Univ	Africa	1
1786	345	2019		Menia Univ, Fac Med, Al Minya, Egypt	Egypt	Menia Univ	Africa	1
1787	345	2019		Menoufia Univ, Fac Med, Menoufia, Egypt	Egypt	Menoufia Univ	Africa	1
1788	345	2019		Assiut Univ, Fac Med, Assiut, Egypt	Egypt	Assiut Univ	Africa	1
1789	345	2019		Alexandria Univ, Fac Med, Alexandria, Egypt	Egypt	Alexandria Univ	Africa	1
1790	345	2019		Univ Med & Pharm, Ho Chi Minh City, Vietnam	Vietnam	Univ Med & Pharm Ho Chi Minh City	Asia	0
1791	345	2019		Nagasaki Univ, Grad Sch Biomed Sci, Leading Grad Sch Program, Dept Immunogenet,Inst Trop Med NEKKEN, Nagasaki, Japan	Japan	Nagasaki Univ	Asia	0
1792	345	2019		Ton Duc Thang Univ, Evidence Based Med Res Grp, Ho Chi Minh City, Vietnam	Vietnam	Ton Duc Thang Univ	Asia	0
1793	345	2019		Ton Duc Thang Univ, Fac Appl Sci, Ho Chi Minh City, Vietnam	Vietnam	Ton Duc Thang Univ	Asia	0
1794	345	2019		Nagasaki Univ, Inst Trop Med NEKKEN, Sch Trop Med & Global Hlth, Dept Clin Prod Dev, Nagasaki, Japan	Japan	Nagasaki Univ	Asia	0
1795	346	2019	[Banke-Thomas, Aduragbemi] London Sch Econ & Polit Sci, Dept Hlth Policy, London, England; [Abejirinde, Ibukun-Oluwa Omolade] Hosp Sick Children SickKids, Ctr Global Child Hlth, Toronto, ON, Canada; [Banke-Thomas, Oluwasola] Arizona State Univ, Southwest Interdisciplinary Res Ctr, Phoenix, AZ USA; [Maikano, Adamu] APIN Publ Hlth Initiat, Dept Prevent & Community Programmes, Abuja, Nigeria; [Ameh,…	London Sch Econ & Polit Sci, Dept Hlth Policy, London, England	United Kingdom	London Sch Econ & Polit Sci	Europe	0
1796	346	2019		Hosp Sick Children SickKids, Ctr Global Child Hlth, Toronto, ON, Canada	Canada	Hosp Sick Children SickKids	Americas	0
1797	346	2019		Arizona State Univ, Southwest Interdisciplinary Res Ctr, Phoenix, AZ USA	USA	Arizona State Univ	Americas	0
1798	346	2019		APIN Publ Hlth Initiat, Dept Prevent & Community Programmes, Abuja, Nigeria	Nigeria	APIN Publ Hlth Initiat	Africa	1
1799	346	2019		Univ Liverpool Liverpool Sch Trop Med, Ctr Maternal & Newborn Hlth, Liverpool, Merseyside, England	United Kingdom	Univ Liverpool	Europe	0
1800	347	2019	[Meskele, Mengistu] Wolaita Sodo Univ, Sch Publ Hlth, Wolaita Sodo, Ethiopia; [Khuzwayo, Nelisiwe] Univ KwaZulu Natal, Sch Nursing & Publ Hlth, Discipline Rural Hlth, Durban, South Africa; [Taylor, Myra] Univ KwaZulu Natal, Sch Nursing & Publ Hlth, Discipline Publ Hlth, Durban, South Africa	Wolaita Sodo Univ, Sch Publ Hlth, Wolaita Sodo, Ethiopia	Ethiopia	Wolaita Sodo Univ	Africa	1
1801	347	2019		Univ KwaZulu Natal, Sch Nursing & Publ Hlth, Discipline Rural Hlth, Durban, South Africa	South Africa	Univ KwaZulu Natal	Africa	1
1802	347	2019		Univ KwaZulu Natal, Sch Nursing & Publ Hlth, Discipline Publ Hlth, Durban, South Africa	South Africa	Univ KwaZulu Natal	Africa	1
1803	348	2019	[Patterson, Jenna; Hussey, Hannah Sophia; Hussey, Gregory D.; Kagina, Benjamin; Muloiwa, Rudzani] Univ Cape Town, Vaccines Africa Initiat, Cape Town, South Africa; [Patterson, Jenna; Hussey, Hannah Sophia; Abdullahi, Leila Hussein; Kagina, Benjamin] Univ Cape Town, Sch Publ Hlth & Family Med, Cape Town, South Africa; [Abdullahi, Leila Hussein] Save Children Int, Somaliland Country Off, Nairobi, K…	Univ Cape Town, Vaccines Africa Initiat, Cape Town, South Africa	South Africa	Univ Cape Town	Africa	1
1804	348	2019		Univ Cape Town, Sch Publ Hlth & Family Med, Cape Town, South Africa	South Africa	Univ Cape Town	Africa	1
1805	348	2019		Save Children Int, Somaliland Country Off, Nairobi, Kenya	Kenya	Save Children Int	Africa	1
1806	348	2019		Univ Cape Town, Dept Stat Sci, Cape Town, South Africa	South Africa	Univ Cape Town	Africa	1
1807	348	2019		Univ Cape Town, Modelling & Simulat Hub Africa, Cape Town, South Africa	South Africa	Univ Cape Town	Africa	1
1808	348	2019		Univ Oxford, Nuffield Dept Med, Oxford, England	United Kingdom	Univ Oxford	Europe	0
1809	348	2019		Univ Cape Town, Red Cross War Mem Childrens Hosp, Dept Paediat, Cape Town, South Africa	South Africa	Univ Cape Town	Africa	1
1810	348	2019		Univ Cape Town, Groote Schuur Hosp, Div Gastroenterol, Dept Med, Cape Town, South Africa	South Africa	Univ Cape Town	Africa	1
1811	348	2019		Univ Cape Town, Groote Schuur Hosp, Div Hepatol, Dept Med, Cape Town, South Africa	South Africa	Univ Cape Town	Africa	1
1812	348	2019		Univ Cape Town, Inst Infect Dis & Mol Med, Cape Town, South Africa	South Africa	Univ Cape Town	Africa	1
1813	348	2019		Univ Cape Town, Groote Schuur Hosp, Dept Paediat, Cape Town, South Africa	South Africa	Univ Cape Town	Africa	1
1814	349	2019	[Rukundo, Godfrey Zari; Bapolisi, Achille Mwira] Mbarara Univ Sci & Technol, Fac Med, Dept Psychiat, Mbarara, Uganda; [Rukundo, Godfrey Zari] Mbaarara Univ, African Ctr Suicide Prevent & Res, Mbarara, Uganda; [Byakwaga, Helen] Mbarara Univ Sci & Technol, Fac Med, Dept Community Hlth, Mbarara, Uganda; [Kinengyere, Alison] Makerere Coll Hlth Sci, Albert Cook Lib, Kampala, Uganda; [Betancourt, Mirie…	Mbarara Univ Sci & Technol, Fac Med, Dept Psychiat, Mbarara, Uganda	Uganda	Mbarara Univ Sci & Technol	Africa	1
1815	349	2019		Mbaarara Univ, African Ctr Suicide Prevent & Res, Mbarara, Uganda	Uganda	Mbarara Univ Sci & Technol	Africa	1
1816	349	2019		Mbarara Univ Sci & Technol, Fac Med, Dept Community Hlth, Mbarara, Uganda	Uganda	Mbarara Univ Sci & Technol	Africa	1
1817	349	2019		Makerere Coll Hlth Sci, Albert Cook Lib, Kampala, Uganda	Uganda	Makerere Coll Hlth Sci	Africa	1
1818	349	2019		Mbarara Univ Sci & Technol, Fac Med, Dept Physiol, Mbarara, Uganda	Uganda	Mbarara Univ Sci & Technol	Africa	1
1819	349	2019		Makerere Univ, Dept Psychiat, Kampala, Uganda	Uganda	Makerere Univ	Africa	1
1820	349	2019		Africa Ctr Systemat Reviews, Kampala, Uganda	Uganda	Africa Ctr Systemat Reviews	Africa	1
1821	350	2019	[Cassivi, Alexandra; Dorea, Caetano] Univ Victoria, Victoria, BC, Canada; [Guilherme, Stephanie; Waygood, E. Owen D.] Univ Laval, Quebec City, PQ, Canada; [Bain, Robert] United Nations Childrens Fund UNICEF, New York, NY 10017 USA; [Tilley, Elizabeth] Univ Malawi, Polytech, Zomba, Malawi; [Tilley, Elizabeth] Eawag Swiss Fed Inst Aquat Sci & Technol, Dubendorf, Switzerland; [Waygood, E. Owen D.] P…	Univ Victoria, Victoria, BC, Canada	Canada	Univ Victoria	Americas	0
1822	350	2019		Univ Laval, Quebec City, PQ, Canada	Canada	Univ Laval	Americas	0
1823	350	2019		United Nations Childrens Fund UNICEF, New York, NY 10017 USA	USA	United Nations Childrens Fund UNICEF	Americas	0
1824	350	2019		Univ Malawi, Polytech, Zomba, Malawi	Malawi	Univ Malawi	Africa	1
1825	350	2019		Eawag Swiss Fed Inst Aquat Sci & Technol, Dubendorf, Switzerland	Switzerland	Eawag Swiss Fed Inst Aquat Sci & Technol	Europe	0
1826	350	2019		Polytech Montreal, Montreal, PQ, Canada	Canada	Polytech Montreal	Americas	0
1827	351	2019	[Gaillard, Claire] Univ KwaZulu Natal, Fac Educ, Dept Social Justice Educ, Durban, South Africa	Univ KwaZulu Natal, Fac Educ, Dept Social Justice Educ, Durban, South Africa	South Africa	Univ KwaZulu Natal	Africa	1
1828	352	2019	[Jabar, Ardil; Fong, Francisco; Matzopoulos, Richard] Univ Cape Town, Sch Publ Hlth & Family Med, Cape Town, Western Cape, South Africa; [Chavira, Monica] Univ Texas El Paso, Coll Hlth Sci, El Paso, TX 79968 USA; [Cerqueira, Maria Teresa] Pan Amer Hlth Org, US Mexico Border Off, El Paso, TX USA; [Barth, Dylan] Univ Western Australia, Fac Hlth & Med Sci, Crawley, Australia; [Matzopoulos, Richard] …	Univ Cape Town, Sch Publ Hlth & Family Med, Cape Town, Western Cape, South Africa	South Africa	Univ Cape Town	Africa	1
1829	352	2019		Univ Texas El Paso, Coll Hlth Sci, El Paso, TX 79968 USA	USA	Univ Texas El Paso	Americas	0
1830	352	2019		Pan Amer Hlth Org, US Mexico Border Off, El Paso, TX USA	USA	Pan Amer Hlth Org	Americas	0
1831	352	2019		Univ Western Australia, Fac Hlth & Med Sci, Crawley, Australia	Australia	Univ Western Australia	Oceania	0
1832	352	2019		South African Med Res Council, Burden Dis Res Unit, Cape Town, Western Cape, South Africa	South Africa	South African Med Res Council	Africa	1
1833	352	2019		Univ Cape Town, Dept Med, Cape Town, Western Cape, South Africa	South Africa	Univ Cape Town	Africa	1
1834	353	2019	[Mathebula, Lindi; Ndwandwe, Duduzile Edith; Pienaar, Elizabeth; Wiysonge, Charles Shey] South African Med Res Council, Cochrane South Africa, Tygerberg, South Africa	South African Med Res Council, Cochrane South Africa, Tygerberg, South Africa	South Africa	South African Med Res Council	Africa	1
1835	354	2019	[Ritchie, Lisa M. Puchalski] Univ Toronto, Dept Med, Div Emergency Med, Toronto, ON, Canada; [Ritchie, Lisa M. Puchalski] St Michaels Hosp, Li Ka Shing Knowledge Inst, Knowledge Translat Program, Toronto, ON, Canada; [Ritchie, Lisa M. Puchalski; Landes, Megan] Univ Hlth Network, Dept Emergency Med, Toronto, ON, Canada; [van Lettow, Monique; Landes, Megan; Cataldo, Fabian] Dignitas Int, Zomba, Mal…	Univ Toronto, Dept Med, Div Emergency Med, Toronto, ON, Canada	Canada	Univ Toronto	Americas	0
1836	354	2019		St Michaels Hosp, Li Ka Shing Knowledge Inst, Knowledge Translat Program, Toronto, ON, Canada	Canada	St Michaels Hosp	Americas	0
1837	354	2019		Univ Hlth Network, Dept Emergency Med, Toronto, ON, Canada	Canada	Univ Hlth Network	Americas	0
1838	354	2019		Dignitas Int, Zomba, Malawi	Malawi	Dignitas Int	Africa	1
1839	354	2019		Univ Toronto, Dalla Lana Sch Publ Hlth, Toronto, ON, Canada	Canada	Univ Toronto	Americas	0
1840	354	2019		St Michaels Hosp, Li Ka Shing Knowledge Inst, Toronto, ON, Canada	Canada	St Michaels Hosp	Americas	0
1841	354	2019		Univ Toronto, Dept Med, Toronto, ON, Canada	Canada	Univ Toronto	Americas	0
1842	354	2019		Univ N Carolina, Div Infect Dis, Chapel Hill, NC 27515 USA	USA	Univ N Carolina	Americas	0
1843	354	2019		Univ North Carolina Project, Lilongwe, Malawi	Malawi	Univ North Carolina Project	Africa	1
1844	354	2019		Univ N Carolina, Sch Publ Hlth, Dept Hlth Behav, Chapel Hill, NC 27515 USA	USA	Univ N Carolina	Americas	0
1845	354	2019		Lighthouse Trust, Lilongwe, Malawi	Malawi	Lighthouse Trust	Africa	1
1846	354	2019		Univ Washington, Dept Global Hlth, Seattle, WA 98195 USA	USA	Univ Washington	Americas	0
1847	354	2019		Univ Malawi, Coll Med, Sch Publ Hlth & Family Med, Dept Publ Hlth, Zomba, Malawi	Malawi	Univ Malawi	Africa	1
1848	354	2019		Univ Toronto, Dept Family & Community Med, Toronto, ON, Canada	Canada	Univ Toronto	Americas	0
1849	355	2019	[Thorrisen, Mikkel Magnus; Bonsaksen, Tore; Kjeken, Ingvild; Aas, Randi Wago] Oslo Metropolitan Univ, OsloMet, Fac Hlth Sci, Dept Occupat Therapy Prosthet & Orthot, Oslo, Norway; [Bonsaksen, Tore] VID Specialized Univ, Fac Hlth Sci, Sandnes, Norway; [Hashemi, Neda; Aas, Randi Wago] Univ Stavanger, Dept Publ Hlth, Fac Hlth Sci, Stavanger, Norway; [Kjeken, Ingvild] Diakonhjemmet Hosp, Natl Advisory…	Oslo Metropolitan Univ, OsloMet, Fac Hlth Sci, Dept Occupat Therapy Prosthet & Orthot, Oslo, Norway	Norway	Oslo Metropolitan Univ	Europe	0
1850	355	2019		VID Specialized Univ, Fac Hlth Sci, Sandnes, Norway	Norway	VID Specialized Univ	Europe	0
1851	355	2019		Univ Stavanger, Dept Publ Hlth, Fac Hlth Sci, Stavanger, Norway	Norway	Univ Stavanger	Europe	0
1852	355	2019		Diakonhjemmet Hosp, Natl Advisory Unit Rehabil Rheumatol, Oslo, Norway	Norway	Diakonhjemmet Hosp	Europe	0
1853	355	2019		Univ Amsterdam, Med Ctr, Dept Publ & Occupat Hlth, Amsterdam, Netherlands	Netherlands	Free Univ Amsterdam	Europe	0
1854	355	2019		Vrije Univ, Med Ctr, Amsterdam Publ Hlth Res Inst, Amsterdam, Netherlands	Netherlands	Free Univ Amsterdam	Europe	0
1855	355	2019		Univ Groningen, Univ Med Ctr Groningen, Ctr Human Movement Sci, Groningen, Netherlands	Netherlands	Univ Groningen	Europe	0
1856	355	2019		Univ Queensland, Sch Human Movement & Nutr Sci, Fac Hlth & Behav Sci, Brisbane, Qld, Australia	Australia	Univ Queensland	Oceania	0
1857	355	2019		Univ Cape Town, Dept Human Biol, Fac Hlth Sci, Cape Town, South Africa	South Africa	Univ Cape Town	Africa	1
1858	355	2019		Univ Coll Dublin, Sch Publ Hlth Physiotherapy & Populat Sci, Dublin, Ireland	Ireland	Univ Coll Dublin	Europe	0
1859	355	2019		Presenter Making Sense Sci, Stavanger, Norway	Norway	Presenter Making Sense Sci	Europe	0
1860	356	2019	[Abubakar, Abdullahi Rabiu] Bayero Univ, Fac Pharmaceut Sci, Dept Pharmacol & Therapeut, Kano 700233, Nigeria; [Haque, Mainul] Natl Def Univ Malaysia, Fac Med & Def Hlth, Unit Pharmacol, Kuala Lumpur 57000, Malaysia	Bayero Univ, Fac Pharmaceut Sci, Dept Pharmacol & Therapeut, Kano 700233, Nigeria	Nigeria	Bayero Univ	Africa	1
1861	356	2019		Natl Def Univ Malaysia, Fac Med & Def Hlth, Unit Pharmacol, Kuala Lumpur 57000, Malaysia	Malaysia	Natl Def Univ Malaysia	Asia	0
1862	357	2019	[Gabr, Sami A.] King Saud Univ, Coll Appl Med Sci, Rehabil Res Chair, Biochem & Mol Biol, Riyadh, Saudi Arabia; [Gabr, Sami A.] Mansoura Univ, Fac Med, Dept Anat, Mansoura, Egypt	King Saud Univ, Coll Appl Med Sci, Rehabil Res Chair, Biochem & Mol Biol, Riyadh, Saudi Arabia	Saudi Arabia	King Saud Univ	Asia	0
1863	357	2019		Mansoura Univ, Fac Med, Dept Anat, Mansoura, Egypt	Egypt	Mansoura Univ	Africa	1
1864	358	2019	[Menon, Sonia; Mabeya, Hillary] Univ Ghent, ICRH, De Pintelaan 185 P3, B-9000 Ghent, Belgium; [Rodolfo, Rossi] Int Comm Red Cross, Geneva, Switzerland; [Menon, Sonia; Akudibillah, Gordon] Social Solut Int, Rockville, MD 20852 USA; [Dusabimana, Alfred] Univ Antwerp, Antwerp, Belgium; [Harmon, Stacy] Georgia State Univ Alumni, Atlanta, GA USA; [Mabeya, Hillary] Moi Univ, Eldoret, Kenya	Univ Ghent, ICRH, De Pintelaan 185 P3, B-9000 Ghent, Belgium	Belgium	Univ Ghent	Europe	0
1865	358	2019		Int Comm Red Cross, Geneva, Switzerland	Switzerland	Int Comm Red Cross	Europe	0
1866	358	2019		Social Solut Int, Rockville, MD 20852 USA	USA	Social Solut Int	Americas	0
1867	358	2019		Univ Antwerp, Antwerp, Belgium	Belgium	Univ Antwerp	Europe	0
1868	358	2019		Georgia State Univ Alumni, Atlanta, GA USA	USA	Georgia State Univ	Americas	0
1869	358	2019		Moi Univ, Eldoret, Kenya	Kenya	Moi Univ	Africa	1
1870	359	2019	[Sears, Kim; Godfrey, Christina] Queens Univ, Sch Nursing, Kingston, ON, Canada; [Ross-White, Amanda] Queens Univ, Clin Outreach Serv Librarian, Kingston, ON, Canada; [Peter, Devind] Univ Witwatersrand, Johannesburg, South Africa; [Kinengyere, Alison Annet] Makerere Univ, Sir Albert Cook Med Lib, Coll Hlth Sci, Kampala, Uganda; [Obasola, Oluwaseun Ireti] Univ Ibadan, Med Lib, Nairobi, Kenya	Queens Univ, Sch Nursing, Kingston, ON, Canada	Canada	Queens Univ	Americas	0
1871	359	2019		Queens Univ, Clin Outreach Serv Librarian, Kingston, ON, Canada	Canada	Queens Univ	Americas	0
1872	359	2019		Univ Witwatersrand, Johannesburg, South Africa	South Africa	Univ Witwatersrand	Africa	1
1873	359	2019		Makerere Univ, Sir Albert Cook Med Lib, Coll Hlth Sci, Kampala, Uganda	Uganda	Makerere Univ	Africa	1
1874	359	2019		Univ Ibadan, Med Lib, Nairobi, Kenya	Kenya	Univ Ibadan	Africa	1
1875	360	2019	[Assefa, Ayalew] Sekota Dryland Agr Res Ctr, POB 62, Sekota, Ethiopia; [Bihon, Amare] Samara Univ, Coll Vet Med, Samara, Ethiopia	Sekota Dryland Agr Res Ctr, POB 62, Sekota, Ethiopia	Ethiopia	Sekota Dryland Agr Res Ctr	Africa	1
1876	360	2019		Samara Univ, Coll Vet Med, Samara, Ethiopia	Ethiopia	Samara Univ	Africa	1
1877	361	2019	[Muhie, Oumer Abdu] Univ Gondar, Dept Internal Med, CMHS, Internal Med, Gondar, Ethiopia	Univ Gondar, Dept Internal Med, CMHS, Internal Med, Gondar, Ethiopia	Ethiopia	Univ Gondar	Africa	1
1878	362	2019	[Dludla, Phiwayinkosi V.; Tiano, Luca; Marcheggiani, Fabio; Cirilli, Ilenia] Polytech Univ Marche, Dept Life & Environm Sci, I-60131 Ancona, Italy; [Dludla, Phiwayinkosi V.; Mazibuko-Mbeje, Sithandiwe E.; Louw, Johan] South African Med Res Council, Biomed Res & Innovat Platform, ZA-7505 Tygerberg, South Africa; [Mazibuko-Mbeje, Sithandiwe E.] Stellenbosch Univ, Fac Hlth Sci, Div Med Physiol, ZA-7…	Polytech Univ Marche, Dept Life & Environm Sci, I-60131 Ancona, Italy	Italy	Polytech Univ Marche	Europe	0
1879	362	2019		South African Med Res Council, Biomed Res & Innovat Platform, ZA-7505 Tygerberg, South Africa	South Africa	South African Med Res Council	Africa	1
1880	362	2019		Stellenbosch Univ, Fac Hlth Sci, Div Med Physiol, ZA-7505 Tygerberg, South Africa	South Africa	Stellenbosch Univ	Africa	1
1881	362	2019		Univ KwaZulu Natal, Coll Hlth Sci, Sch Lab Med & Med Sci, ZA-4000 Durban, South Africa	South Africa	Univ KwaZulu Natal	Africa	1
1882	362	2019		Univ Zululand, Dept Biochem & Microbiol, ZA-3886 Kwa Dlangezwa, South Africa	South Africa	Univ Zululand	Africa	1
1883	362	2019		Namibia Univ Sci & Technol, Fac Hlth & Appl Sci, Dept Hlth Sci, Windhoek 9000, Namibia	Namibia	Namibia Univ Sci & Technol	Africa	1
1884	363	2019	[Belay, Getaneh Mulualem; Wubneh, Chalachew Adugna] Univ Gondar, Coll Med & Hlth Sci, Dept Pediat & Child Hlth Nursing, Gondar, Ethiopia	Univ Gondar, Coll Med & Hlth Sci, Dept Pediat & Child Hlth Nursing, Gondar, Ethiopia	Ethiopia	Univ Gondar	Africa	1
1885	364	2019	[Bakare, Muideen O.; Taiwo, Olufemi G.] Fed Neuropsychiat Hosp, 28 & Child & Adolescent Unit, Childhood Neuropsychiat Disorders Initiat, Enugu, Enugu State, Nigeria; [Bello-Mojeed, Mashudat A.] Fed Neuropsychiat Hosp, 28 & Child & Adolescent Ctr, Childhood Neuropsychiat Disorders Initiat, Lagos, Oshodi Annex, Nigeria; [Munir, Kerim M.] Harvard Med Sch, UCEDD, Div Dev Med, Boston Children Hosp, Bo…	Fed Neuropsychiat Hosp, 28 & Child & Adolescent Unit, Childhood Neuropsychiat Disorders Initiat, Enugu, Enugu State, Nigeria	Nigeria	Fed Neuropsychiat Hosp	Africa	1
1886	364	2019		Fed Neuropsychiat Hosp, 28 & Child & Adolescent Ctr, Childhood Neuropsychiat Disorders Initiat, Lagos, Oshodi Annex, Nigeria	Nigeria	Fed Neuropsychiat Hosp	Africa	1
1887	364	2019		Harvard Med Sch, UCEDD, Div Dev Med, Boston Children Hosp, Boston, MA 02115 USA	USA	Harvard Univ	Americas	0
1888	364	2019		Harvard Med Sch, Dept Pediat, Boston, MA 02115 USA	USA	Harvard Univ	Americas	0
1889	364	2019		Harvard Med Sch, Dept Psychiat, Boston, MA 02115 USA	USA	Harvard Univ	Americas	0
1890	365	2019	[Lewis, Sedina; Glen, Jessica; Cobb, Jill; Sharpin, Carlos] Royal Coll Physicians, Natl Guideline Ctr, London, England; [Dawoud, Dalia] Cairo Univ, Fac Pharm, Clin Pharm Dept, Cairo, Egypt; [Dawoud, Dalia] Univ Hertfordshire, Sch Life & Med Sci, Hlth Res Bldg,Coll Lane, Hatfield AL10 9AB, Herts, England; [Dias, Sofia] Univ York, York, N Yorkshire, England; [Griffin, Xavier] Univ Oxford, Nuffield …	Royal Coll Physicians, Natl Guideline Ctr, London, England	United Kingdom	Royal Coll Physicians	Europe	0
1891	365	2019		Cairo Univ, Fac Pharm, Clin Pharm Dept, Cairo, Egypt	Egypt	Cairo Univ	Africa	1
1892	365	2019		Univ Hertfordshire, Sch Life & Med Sci, Hlth Res Bldg,Coll Lane, Hatfield AL10 9AB, Herts, England	United Kingdom	Univ Hertfordshire	Europe	0
1893	365	2019		Univ York, York, N Yorkshire, England	United Kingdom	Univ York	Europe	0
1894	365	2019		Univ Oxford, Nuffield Dept Orthopaed Rheumatol & Musculoskelet, Oxford, England	United Kingdom	Univ Oxford	Europe	0
1895	365	2019		Northumbria Healthcare NHS Fdn Trust, Northumbria, England	United Kingdom	Northumbria Healthcare NHS Fdn Trust	Europe	0
1896	365	2019		Newcastle Univ, Newcastle Upon Tyne, Tyne & Wear, England	United Kingdom	Newcastle Univ	Europe	0
1897	365	2019		Freeman Rd Hosp, Newcastle Upon Tyne, Tyne & Wear, England	United Kingdom	Freeman Rd Hosp	Europe	0
1898	365	2019		Univ Hosp Leicester NHS Trust, Leicester, Leics, England	United Kingdom	Univ Hosp Leicester NHS Trust	Europe	0
1899	365	2019		Univ Leicester, Leicester, Leics, England	United Kingdom	Univ Leicester	Europe	0
1900	366	2019	[Eli-Chukwu, Ngozi Clara; Aloh, J. M.] Alex Ekwueme Fed Univ, Dept Elect & Elect Engn, Ndufu Alike, Ebonyi, Nigeria; [Ezeagwu, Christopher Ogwugwuam] Nnamdi Azikiwe Univ, Dept Elect & Elect Engn, Awka, Nigeria	Alex Ekwueme Fed Univ, Dept Elect & Elect Engn, Ndufu Alike, Ebonyi, Nigeria	Nigeria	Alex Ekwueme Fed Univ	Africa	1
1901	366	2019		Nnamdi Azikiwe Univ, Dept Elect & Elect Engn, Awka, Nigeria	Nigeria	Nnamdi Azikiwe Univ	Africa	1
1902	367	2019	[Lai, B. K. -M.; Chan, B. H. -K.; Gudaru, K.; Ng, C. -F.; Chan, E. S. -Y.; Teoh, J. Y. -C.] Chinese Univ Hong Kong, Prince Wales Hosp, Dept Surg, Div Urol, Hong Kong, Peoples R China; [De la Rosette, J. J. M. C. H.] Univ Amsterdam, Acad Med Ctr, Amsterdam, Netherlands; [Naito, S.] Harasanshin Hosp, Dept Urol, Fukuoka, Fukuoka, Japan; [Mansour, A. M.] Urol & Nephrol Ctr, Mansoura, Egypt; [Balci, M…	Chinese Univ Hong Kong, Prince Wales Hosp, Dept Surg, Div Urol, Hong Kong, Peoples R China	China	Chinese Univ Hong Kong	Asia	0
1903	367	2019		Univ Amsterdam, Acad Med Ctr, Amsterdam, Netherlands	Netherlands	Free Univ Amsterdam	Europe	0
1904	367	2019		Harasanshin Hosp, Dept Urol, Fukuoka, Fukuoka, Japan	Japan	Harasanshin Hosp	Asia	0
1905	367	2019		Urol & Nephrol Ctr, Mansoura, Egypt	Egypt	Urol & Nephrol Ctr	Africa	1
1906	367	2019		Ankara Numune Training & Res Hosp, Minist Hlth, Dept Urol 3, Ankara, Turkey	Turkey	Ankara Numune Training & Res Hosp	Asia	0
1907	367	2019		Nizhny Novgorod Railway Stn JSC RZD, Clin Hosp, Nizhnii Novgorod, Russia	Russia	Nizhny Novgorod Railway Stn JSC RZD	Europe	0
1908	367	2019		Bozyaka Training & Res Hosp, Dept Urol, Izmir, Turkey	Turkey	Bozyaka Training & Res Hosp	Asia	0
1909	367	2019		Christian Med Coll & Hosp, Dept Urol, Vellore, Tamil Nadu, India	India	Christian Med Coll & Hosp	Asia	0
1910	368	2019	[Qu, L.; Ranasinghe, W.; Lawrentschuk, N.] Univ Melbourne, Dept Surg, Austin Hlth, Melbourne, Vic, Australia; [Adam, A.] Univ Witwatersrand, Div Urol, Johannesburg, South Africa; [Lawrentschuk, N.] Epworth Healthcare, EJ Whitten Prostate Canc Res Ctr, Melbourne, Vic, Australia; [Lawrentschuk, N.] Peter MacCallum Canc Ctr, Dept Surg Oncol, Melbourne, Vic, Australia	Univ Melbourne, Dept Surg, Austin Hlth, Melbourne, Vic, Australia	Australia	Univ Melbourne	Oceania	0
1911	368	2019		Univ Witwatersrand, Div Urol, Johannesburg, South Africa	South Africa	Univ Witwatersrand	Africa	1
1912	368	2019		Epworth Healthcare, EJ Whitten Prostate Canc Res Ctr, Melbourne, Vic, Australia	Australia	Epworth Healthcare	Oceania	0
1913	368	2019		Peter MacCallum Canc Ctr, Dept Surg Oncol, Melbourne, Vic, Australia	Australia	Peter MacCallum Canc Ctr	Oceania	0
1914	369	2019	[Gyan, Thomas; Strobel, Natalie A.; McAuley, Kimberley; Forbes, David; Edmond, Karen] Univ Western Australia, Fac Hlth & Med Sci, Perth, WA, Australia; [Gyan, Thomas; Tawiah-Agyemang, Charlotte; Amenga-Etego, Seeba; Owusu-Agyei, Seth] Kintampo Hlth Res Ctr, Ghana Hlth Serv, Kintampo, Ghana; [Shannon, Caitlin] Kwame Nkrumah Univ Sci & Technol, Sch Publ Hlth, Kumasi, Ghana; [Newton, Sam] Univ Hlth …	Univ Western Australia, Fac Hlth & Med Sci, Perth, WA, Australia	Australia	Univ Western Australia	Oceania	0
1915	369	2019		Kintampo Hlth Res Ctr, Ghana Hlth Serv, Kintampo, Ghana	Ghana	Kintampo Hlth Res Ctr	Africa	1
1916	369	2019		Kwame Nkrumah Univ Sci & Technol, Sch Publ Hlth, Kumasi, Ghana	Ghana	Kwame Nkrwnah Univ Sci & Technol	Africa	1
1917	369	2019		Univ Hlth & Allied Sci, Inst Hlth Res, Ho, Ghana	Ghana	Univ Hlth & Allied Sci, Inst Hlth Res	Africa	1
1918	369	2019		Engender Hlth, Evidence & Impact, New York, NY USA	USA	Engender Hlth	Americas	0
1919	370	2019	[Endler, M.; Cleeve, A.; Gemzell-Danielsson, K.] Karolinska Inst, Div Obstet & Gynecol, Dept Womens & Childrens Hlth, Tomtebodavagen 18b, S-17177 Stockholm, Sweden; [Endler, M.] Univ Cape Town, Dept Publ Hlth, Womens Hlth Res Unit, Cape Town, South Africa; [Lavelanet, A.; Ganatra, B.] WHO, Dept Reprod Hlth & Res, UNDP UNFPA UNICEF WHO World Bank Special Programm, Geneva, Switzerland; [Gomperts, R…	Karolinska Inst, Div Obstet & Gynecol, Dept Womens & Childrens Hlth, Tomtebodavagen 18b, S-17177 Stockholm, Sweden	Sweden	Karolinska Inst	Europe	0
1920	370	2019		Univ Cape Town, Dept Publ Hlth, Womens Hlth Res Unit, Cape Town, South Africa	South Africa	Univ Cape Town	Africa	1
1921	370	2019		WHO, Dept Reprod Hlth & Res, UNDP UNFPA UNICEF WHO World Bank Special Programm, Geneva, Switzerland	Switzerland	WHO	Europe	0
1922	370	2019		Women Web, Amsterdam, Netherlands	Netherlands	Women Web	Europe	0
1923	371	2019	[Commons, Robert J.; Thriemer, Kamala; Douglas, Nicholas M.; Anstey, Nicholas M.; Barber, Bridget E.; Grigg, Matthew J.; Ley, Benedikt] Menzies Sch Hlth Res, Global Hlth Div, Darwin, NT, Australia; [Commons, Robert J.; Thriemer, Kamala; Douglas, Nicholas M.; Anstey, Nicholas M.; Barber, Bridget E.; Grigg, Matthew J.; Ley, Benedikt] Charles Darwin Univ, Darwin, NT, Australia; [Commons, Robert J.; …	Menzies Sch Hlth Res, Global Hlth Div, Darwin, NT, Australia	Australia	Menzies Sch Hlth Res	Oceania	0
1924	371	2019		Charles Darwin Univ, Darwin, NT, Australia	Australia	Charles Darwin Univ	Oceania	0
1925	371	2019		WorldWide Antimalarial Resistance Network WWARN, Clin Module, Darwin, NT, Australia	Australia	WorldWide Antimalarial Resistance Network WWARN	Oceania	0
1926	371	2019		Univ Melbourne, Melbourne Sch Populat & Global Hlth, Ctr Epidemiol & Biostat, Melbourne, Vic, Australia	Australia	Univ Melbourne	Oceania	0
1927	371	2019		Univ Oxford, Nuffield Dept Clin Med, Ctr Trop Med & Global Hlth, Oxford, England	United Kingdom	Univ Oxford	Europe	0
1928	371	2019		Mahidol Univ, Fac Trop Med, Shoklo Malaria Res Unit, Mahidol Oxford Trop Med Res Unit, Mae Sot, Thailand	Thailand	Mahidol Univ	Asia	0
1929	371	2019		Columbia Univ, ICAP, Mailman Sch Publ Hlth, Addis Ababa, Ethiopia	Ethiopia	Columbia Univ	Africa	1
1930	371	2019		Addis Ababa Univ, Addis Ababa, Ethiopia	Ethiopia	Addis Ababa Univ	Africa	1
1931	371	2019		Armauer Hansen Res Inst, Addis Ababa, Ethiopia	Ethiopia	Armauer Hansen Res Inst	Africa	1
1932	371	2019		Univ Barcelona, Dept Salud Publ, Barcelona, Spain	Spain	Univ Barcelona	Europe	0
1933	371	2019		Org Panamer Salud, Oficina Pais Bolivia, La Paz, Bolivia	Bolivia	Org Panamer Salud	Americas	0
1934	371	2019		Ethiopian Publ Hlth Inst, Malaria & Neglected Trop Dis Res Team, Bacterial, Parasit,Zoonot Dis Res Directorate, Addis Ababa, Ethiopia	Ethiopia	Ethiopian Publ Hlth Res Inst	Africa	1
1935	371	2019		Mahidol Univ, Fac Trop Med, Mahidol Oxford Trop Med Res Unit MORU, Bangkok, Thailand	Thailand	Mahidol Univ	Asia	0
1936	371	2019		Nangarhar Univ, Nangarhar Med Fac, Jalalabad, Afghanistan	Afghanistan	Nangarhar Univ	Asia	0
1937	371	2019		Eijkman Oxford Clin Res Unit, Jakarta, Indonesia	Indonesia	Eijkman Oxford Clin Res Unit	Asia	0
1938	371	2019		Menzies Sch Hlth Res, Infect Dis Soc Sabah, Clin Res Unit, Kota Kinabalu, Sabah, Malaysia	Malaysia	Menzies Sch Hlth Res	Asia	0
1939	371	2019		Med Malaria Venture, Geneva, Switzerland	Switzerland	Med Malaria Venture	Europe	0
1940	371	2019		MRC, Unit Gambia LSTMH, Fajara, Gambia	Gambia	LSHTM	Africa	1
1941	371	2019		WorldWide Antimalarial Resistance Network WWARN, Oxford, England	United Kingdom	WorldWide Antimalarial Resistance Network WWARN	Europe	0
1942	371	2019		Oswaldo Cruz Fdn FIOCRUZ, Inst Drug Technol Farmanguinhos, Rio De Janeiro, Brazil	Brazil	Fundacao Oswaldo Cruz	Americas	0
1943	371	2019		Oswaldo Cruz Fdn FIOCRUZ, Vice Presidency Res & Reference Labs, Rio De Janeiro, Brazil	Brazil	Fundacao Oswaldo Cruz	Americas	0
1944	371	2019		Univ Liverpool Liverpool Sch Trop Med, Liverpool, Merseyside, England	United Kingdom	Univ Liverpool	Europe	0
1945	371	2019		Tergooi Hosp, Dept Internal Med, Hilversum, Netherlands	Netherlands	Tergooi Hosp	Europe	0
1946	371	2019		Superintendencia Vigilancia Saude Estado Amapa SV, Macapa, Amapa, Brazil	Brazil	Superintendencia Vigilancia Saude Estado Amapa SV	Americas	0
1947	371	2019		Univ Fed Amapa UNIFAP, Macapa, Amapa, Brazil	Brazil	Univ Fed Amapa UNIFAP	Americas	0
1948	371	2019		US Ctr Dis Control & Prevent, US Presidents Malaria Initiat, Malaria Branch, Atlanta, GA USA	USA	Ctr Dis Control & Prevent	Americas	0
1949	371	2019		Univ Calif San Francisco, Global Hlth Grp, San Francisco, CA 94143 USA	USA	Univ Calif San Francisco	Americas	0
1950	371	2019		Acad Med Ctr, Ctr Infect & Immun Amsterdam CINEMA, Div Infect Dis Trop Med & AIDS, Amsterdam, Netherlands	Netherlands	Acad Med Ctr	Europe	0
1951	371	2019		Addis Ababa Univ, Dept Biol, Addis Ababa, Ethiopia	Ethiopia	Addis Ababa Univ	Africa	1
1952	371	2019		Jimma Univ, Dept Biol, Jimma, Ethiopia	Ethiopia	Jimma Univ	Africa	1
1953	371	2019		Int Ctr Diarrheal Dis & Res, Dhaka, Bangladesh	Bangladesh	ICDDR B	Asia	0
1954	371	2019		Fundacao Med Trop Dr Heitor Vieira Dourado, Manaus, Amazonas, Brazil	Brazil	Fundacao Med Trop Dr Heitor Vieira Dourado	Americas	0
1955	371	2019		Univ Estado Amazonas, Manaus, Amazonas, Brazil	Brazil	Univ Estado Amazonas	Americas	0
1956	371	2019		Fundacao Oswaldo Cruz, Inst Leonidas & Maria Deane FIOCRUZ Amazonas, Manaus, Amazonas, Brazil	Brazil	Fundacao Oswaldo Cruz	Americas	0
1957	371	2019		London Sch Hyg & Trop Med, Dept Infect & Trop Dis, London, England	United Kingdom	London Sch Hyg & Trop Med	Europe	0
1958	371	2019		HealthNet TPO, Kabul, Afghanistan	Afghanistan	HealthNet TPO	Asia	0
1959	371	2019		Nusa Cendana Univ, Dept Pharmacol & Therapy, Fac Med, Kupang, Indonesia	Indonesia	Nusa Cendana Univ	Asia	0
1960	371	2019		Ctr Pesquisa Med Trop Rondonia CEPEM, Porto Velho, Rondonia, Brazil	Brazil	Ctr Pesquisa Med Trop Rondonia CEPEM	Americas	0
1961	371	2019		Univ Fed Rondonia UNIR, Porto Velho, Rondonia, Brazil	Brazil	Univ Fed Rondonia UNIR	Americas	0
1962	371	2019		Acad Med Ctr, Divis Infect Dis Trop Med & AIDS, Amsterdam, Netherlands	Netherlands	Acad Med Ctr	Europe	0
1963	371	2019		Cho Ray Hosp, Trop Dis Clin Res Ctr, Ho Chi Minh City, Vietnam	Vietnam	Cho Ray Hosp	Asia	0
1964	371	2019		Manipal Acad Higher Educ, Kasturba Med Coll, Dept Med, Manipal, Karnataka, India	India	Manipal Acad Higher Educ	Asia	0
1965	371	2019		Manipal Acad Higher Educ, Manipal McGill Ctr Infect Dis, Manipal, Karnataka, India	India	Manipal Acad Higher Educ	Asia	0
1966	371	2019		Univ Washington, Dept Genome Sci, Seattle, WA 98195 USA	USA	Univ Washington	Americas	0
1967	371	2019		Univ Estado Amazonas, Programa Posgrad Med Trop, Manaus, Amazonas, Brazil	Brazil	Univ Estado Amazonas	Americas	0
1968	371	2019		Fundacao Oswaldo Cruz, Inst Nacl Infectol Evandro Chagas, Rio De Janeiro, Brazil	Brazil	Fundacao Oswaldo Cruz	Americas	0
1969	371	2019		Oxford Univ Clin Res Unit, Ho Chi Minh City, Vietnam	Vietnam	Oxford Univ Clin Res Unit	Asia	0
1970	371	2019		Univ Fed Para UFPA, Fed Univ Para, Belem, Para, Brazil	Brazil	Univ Fed Para UFPA	Americas	0
1971	371	2019		Minist Hlth, Dept Publ Hlth, Publ Hlth Lab, Thimphu, Bhutan	Bhutan	Minist Hlth, Dept Publ Hlth	Asia	0
1972	371	2019		Gleneagles Hosp, Kota Kinabalu, Saga, Malaysia	Malaysia	Gleneagles Hosp	Asia	0
1973	372	2019	[Ntlailane, Mmamolapo Getrude Lebogang; Wichmann, Janine] Univ Pretoria, Fac Hlth Sci, Sch Hlth Syst & Publ Hlth, Pretoria, South Africa; [Ntlailane, Mmamolapo Getrude Lebogang] Natl Inst Occupat Hlth, Natl Hlth Lab Serv, Occupat Hyg Sect, Johannesburg, South Africa	Univ Pretoria, Fac Hlth Sci, Sch Hlth Syst & Publ Hlth, Pretoria, South Africa	South Africa	Univ Pretoria	Africa	1
1974	372	2019		Natl Inst Occupat Hlth, Natl Hlth Lab Serv, Occupat Hyg Sect, Johannesburg, South Africa	South Africa	Natl Inst Occupat Hlth	Africa	1
1975	373	2019	[van Eijk, Anna Maria; Zulaika, Garazi; Mason, Linda; Phillips-Howard, Penelope A.] Univ Liverpool Liverpool Sch Trop Med, Dept Clin Sci, Liverpool, Merseyside, England; [Unger, Holger] Univ Liverpool Liverpool Sch Trop Med, Ctr Maternal & Newborn Hlth, Liverpool, Merseyside, England; [Lenchner, Madeline] UCL, Inst Epidemiol & Hlth Care, Populat Hlth Sci, London, England; [Sivakami, Muthusamy] Ta…	Univ Liverpool Liverpool Sch Trop Med, Dept Clin Sci, Liverpool, Merseyside, England	United Kingdom	Univ Liverpool	Europe	0
1976	373	2019		Univ Liverpool Liverpool Sch Trop Med, Ctr Maternal & Newborn Hlth, Liverpool, Merseyside, England	United Kingdom	Univ Liverpool	Europe	0
1977	373	2019		UCL, Inst Epidemiol & Hlth Care, Populat Hlth Sci, London, England	United Kingdom	UCL	Europe	0
1978	373	2019		Tata Inst Social Sci, Sch Hlth Syst Studies, Ctr Hlth & Social Sci, Mumbai, Maharashtra, India	India	Tata Inst Social Sci	Asia	0
1979	373	2019		Kenya Med Res Inst KEMRI, Ctr Global Hlth Res, Kisumu, Kenya	Kenya	Kenya Med Res Inst KEMRI	Africa	1
1980	373	2019		Edinburgh Royal Infirm, Dept Obstet & Gynaecol, Edinburgh, Midlothian, Scotland	United Kingdom	Edinburgh Royal Infirm	Europe	0
1981	373	2019		Bill & Melinda Gates Fdn, India Country Off, New Delhi, India	India	Bill & Melinda Gates Fdn	Asia	0
1982	374	2019	[Salahia, S.; Salahia, H.; Riffai, M.] Ain Shams Univ, Fac Med, Cairo, Egypt; [Elabd, M.] Cairo Univ, Fac Med, Cairo, Egypt; [Stroman, L.] Queen Elizabeth Hosp, Dept Urol, Stadium Rd, London, England; [Dall'Antonia, M.] Queen Elizabeth Hosp, Dept Microbiol, Pathol, Stadium Rd, London, England; [Hammadeh, M.] Queen Elizabeth Hosp, Stadium Rd, London, England	Ain Shams Univ, Fac Med, Cairo, Egypt	Egypt	Ain Shams Univ	Africa	1
1983	374	2019		Cairo Univ, Fac Med, Cairo, Egypt	Egypt	Cairo Univ	Africa	1
1984	374	2019		Queen Elizabeth Hosp, Dept Urol, Stadium Rd, London, England	United Kingdom	Queen Elizabeth Hosp	Europe	0
1985	374	2019		Queen Elizabeth Hosp, Dept Microbiol, Pathol, Stadium Rd, London, England	United Kingdom	Queen Elizabeth Hosp	Europe	0
1986	374	2019		Queen Elizabeth Hosp, Stadium Rd, London, England	United Kingdom	Queen Elizabeth Hosp	Europe	0
1987	375	2019	[Rahmani, Jamal] Shahid Beheshti Univ Med Sci, Student Res Comm, Natl Nutr & Food Technol Res Inst, Dept Community Nutr,Fac Nutr & Food Technol, Tehran, Iran; [Clark, Cain] Coventry Univ, Ctr Sport Exercise & Life Sci, Coventry, W Midlands, England; [Varkaneh, Hamed Kord] Tehran Univ Med Sci, SSRC, Tehran, Iran; [Varkaneh, Hamed Kord] Shahid Beheshti Univ Med Sci, Student Res Comm, Natl Nutr & Fo…	Shahid Beheshti Univ Med Sci, Student Res Comm, Natl Nutr & Food Technol Res Inst, Dept Community Nutr,Fac Nutr & Food Technol, Tehran, Iran	Iran	Shahid Beheshti Univ Med Sci	Asia	0
1988	375	2019		Coventry Univ, Ctr Sport Exercise & Life Sci, Coventry, W Midlands, England	United Kingdom	Coventry Univ	Europe	0
1989	375	2019		Tehran Univ Med Sci, SSRC, Tehran, Iran	Iran	Iran Univ Med Sci	Asia	0
1990	375	2019		Shahid Beheshti Univ Med Sci, Student Res Comm, Natl Nutr & Food Technol Res Inst, Dept Clin Nutr & Dietet,Fac Nutr & Food Technol, Tehran, Iran	Iran	Shahid Beheshti Univ Med Sci	Asia	0
1991	375	2019		NIMHANS, Bangalore, Karnataka, India	India	NIMHANS	Asia	0
1992	375	2019		Christian Med Coll & Hosp, Physiotherapy Unit, Dept Phys Med & Rehabil, Vellore, Tamil Nadu, India	India	Christian Med Coll & Hosp	Asia	0
1993	375	2019		Natl Inst Freshwater Fisheries Res, New Bussa, Nigeria	Nigeria	Natl Inst Freshwater Fisheries Res	Africa	1
1994	375	2019		Tehran Univ Med Sci, Dept Community Nutr, Sch Nutr Sci & Dietet, Student Res Comm, Tehran, Iran	Iran	Iran Univ Med Sci	Asia	0
1995	375	2019		Chongqing Med Univ, Sch Publ Hlth & Hlth Management, 1 Yixueyuan Rd, Chongqing 400016, Peoples R China	China	Chongqing Med Univ	Asia	0
1996	376	2019	[Tawfik, Gehad Mohamed] Ain Shams Univ, Fac Med, Cairo, Egypt; [Tawfik, Gehad Mohamed; Dila, Kadek Agus Surya; Mohamed, Muawia Yousif Fadlelmola; Dao Ngoc Hien Tam; Nguyen Dang Kien; Ahmed, Ali Mahmoud] Online Res Clubhttp Www Onlineresearchclub Org, Nagasaki, Japan; [Dila, Kadek Agus Surya] Pratama Giri Emas Hosp, Singaraja Amlapura St, Buleleng 81171, Bali, Indonesia; [Mohamed, Muawia Yousif Fa…	Ain Shams Univ, Fac Med, Cairo, Egypt	Egypt	Ain Shams Univ	Africa	1
1997	376	2019		Online Res Clubhttp Www Onlineresearchclub Org, Nagasaki, Japan	Japan	Online Res Club	Asia	0
1998	376	2019		Pratama Giri Emas Hosp, Singaraja Amlapura St, Buleleng 81171, Bali, Indonesia	Indonesia	Pratama Giri Emas Hosp	Asia	0
1999	376	2019		Univ Khartoum, Fac Med, Khartoum, Sudan	Sudan	Univ Khartoum	Africa	1
[truncated: 17,009 more rows]
